# Supplementary material for: Methyl 4-benz­yloxy-2-hy­droxy­benzoate
Source: Acta Crystallogr Sect E Struct Rep Online. 2012 Nov 17;68(Pt 12):o3382. doi: 10.1107/S1600536812046491 (PMC3588978; doi:10.1107/S1600536812046491)
Supplement: Supplementary file 2 [file e-68-o3382-Isup2.hkl]

#
# h,k,l, Fc-squared, Fo-squared, sigma(Fo-squared) and status flag
#
data_I
_shelx_title ' new_0m in P -1'
_shelx_refln_list_code          4
_shelx_F_calc_maximum      106.29
_exptl_crystal_F_000       272.00
_reflns_d_resolution_high  0.8410
 
loop_
 _symmetry_equiv_pos_as_xyz
 'x, y, z'
 '-x, -y, -z'
 
_cell_length_a     5.7731
_cell_length_b     7.9855
_cell_length_c    14.0460
_cell_angle_alpha  89.490
_cell_angle_beta   80.111
_cell_angle_gamma  87.210
 
_shelx_F_squared_multiplier     1.000
 
loop_
 _refln_index_h
 _refln_index_k
 _refln_index_l
 _refln_F_squared_calc
 _refln_F_squared_meas
 _refln_F_squared_sigma
 _refln_observed_status
   1   0   0      168.12      179.51      4.52 o
   2   0   0      192.93      181.40      4.87 o
   3   0   0        0.24        0.34      0.32 o
   4   0   0       22.59       20.53      1.54 o
   5   0   0       44.22       41.71      2.90 o
   6   0   0        0.38        1.04      1.04 o
  -6   1   0       48.36       53.40      3.14 o
  -5   1   0       42.05       44.57      2.26 o
  -4   1   0       50.48       46.78      2.30 o
  -3   1   0       89.72       74.37      1.96 o
  -2   1   0        7.00        6.38      0.45 o
  -1   1   0     1036.26     1000.64     23.14 o
   0   1   0       17.91       11.14      0.47 o
   1   1   0     3806.84     3841.95     84.07 o
   2   1   0       75.13       73.22      1.68 o
   3   1   0       35.83       35.61      1.36 o
   4   1   0        2.16        1.52      0.39 o
   5   1   0      167.92      174.97      6.11 o
   6   1   0       26.70       25.21      2.23 o
  -6   2   0        5.40        5.48      1.31 o
  -5   2   0        0.92        0.34      0.49 o
  -4   2   0        5.71        5.57      0.61 o
  -3   2   0       51.65       47.55      2.42 o
  -2   2   0       75.03       72.71      1.90 o
  -1   2   0     4606.11     4726.91    104.49 o
   0   2   0     9787.75     8719.09    281.71 o
   1   2   0     5854.85     5975.77    138.55 o
   2   2   0        0.00        0.23      0.13 o
   3   2   0       19.21       14.96      0.79 o
   4   2   0        5.19        7.05      0.50 o
   5   2   0       51.08       54.17      3.81 o
   6   2   0       15.98       14.36      1.78 o
  -6   3   0        0.00        0.22      0.62 o
  -5   3   0        0.15        0.00      0.49 o
  -4   3   0        0.14        0.00      0.38 o
  -3   3   0       53.43       59.38      1.92 o
  -2   3   0       34.54       28.78      2.06 o
  -1   3   0       94.16       92.91      2.48 o
   0   3   0        5.28        4.78      0.35 o
   1   3   0      482.74      477.86      9.76 o
   2   3   0      350.95      345.04      7.45 o
   3   3   0       34.61       35.92      1.02 o
   4   3   0       28.18       31.20      2.07 o
   5   3   0       38.11       36.04      2.70 o
   6   3   0        1.84        0.00      1.46 o
  -5   4   0        9.25        9.61      1.18 o
  -4   4   0        0.93        0.42      0.44 o
  -3   4   0       15.03       12.78      0.89 o
  -2   4   0      531.98      544.02     16.00 o
  -1   4   0      486.21      485.94     14.28 o
   0   4   0       58.66       48.91      1.46 o
   1   4   0       90.57      101.95      2.40 o
   2   4   0       55.11       52.55      1.63 o
   3   4   0       28.21       28.78      0.88 o
   4   4   0        0.11        0.54      0.48 o
   5   4   0       31.06       36.64      3.99 o
   6   4   0        4.83        4.08      1.78 o
  -5   5   0       15.03       16.31      1.81 o
  -4   5   0        4.35        3.29      0.71 o
  -3   5   0       84.55       79.93      2.90 o
  -2   5   0       59.70       59.40      2.89 o
  -1   5   0       21.85       23.05      1.14 o
   0   5   0        0.20        0.13      0.25 o
   1   5   0        7.71        6.80      0.45 o
   2   5   0        1.31        0.98      0.26 o
   3   5   0       17.83       21.05      1.49 o
   4   5   0       26.96       25.51      2.68 o
   5   5   0        0.90        0.36      1.54 o
  -5   6   0        0.11        0.27      0.72 o
  -4   6   0       10.13       12.15      1.50 o
  -3   6   0        9.82       11.49      1.00 o
  -2   6   0      580.23      597.58     17.72 o
  -1   6   0        1.44        1.90      0.53 o
   0   6   0       14.11       17.30      1.28 o
   1   6   0       20.64       20.07      0.92 o
   2   6   0       11.69       15.30      0.82 o
   3   6   0       57.37       64.26      2.64 o
   4   6   0        0.11        0.00      1.97 o
   5   6   0        6.30        8.02      3.02 o
  -4   7   0       19.63       20.76      1.51 o
  -3   7   0       42.94       40.76      4.74 o
  -2   7   0       72.74       78.26      2.97 o
  -1   7   0       92.14       98.84      3.56 o
   0   7   0        1.10        0.42      0.46 o
   1   7   0        0.10        0.00      0.35 o
   2   7   0        0.02        0.50      0.72 o
   3   7   0       34.18       33.29      3.86 o
   4   7   0        2.76        0.81      0.93 o
  -3   8   0        9.92        9.76      1.09 o
  -2   8   0      115.93      118.69      4.28 o
  -1   8   0       30.68       33.60      1.73 o
   0   8   0        3.77        5.09      1.31 o
   1   8   0        3.79        3.73      1.09 o
   2   8   0        9.52        9.77      1.30 o
   3   8   0       13.45       13.22      1.71 o
  -1   9   0       86.39      101.72      5.46 o
   0   9   0       16.45       14.77      2.35 o
   1   9   0        0.72        0.93      0.97 o
   2   9   0        2.90        4.89      2.01 o
  -2  -9   1       10.18       10.54      1.52 o
  -1  -9   1        0.80        0.57      1.02 o
   0  -9   1        8.80        6.77      1.58 o
   1  -9   1        1.74        2.80      1.23 o
  -3  -8   1        5.26        2.54      1.11 o
  -2  -8   1        5.39        3.62      0.96 o
  -1  -8   1       12.90       16.31      2.23 o
   0  -8   1        9.07       10.42      0.96 o
   1  -8   1       74.49       73.60      2.93 o
   2  -8   1        1.29        1.58      1.19 o
   3  -8   1        2.69        0.73      0.84 o
  -4  -7   1        0.01        0.00      1.08 o
  -3  -7   1       60.81       60.44      3.35 o
  -2  -7   1        1.11        0.84      1.17 o
  -1  -7   1        0.07        0.04      0.60 o
   0  -7   1       28.15       29.75      2.04 o
   1  -7   1        5.28        4.64      0.65 o
   2  -7   1        0.01        0.00      0.52 o
   3  -7   1        0.61        0.00      0.52 o
   4  -7   1        1.89        3.60      0.82 o
  -5  -6   1        1.37        0.19      1.72 o
  -4  -6   1        9.12        7.42      1.84 o
  -3  -6   1       20.38       21.18      1.62 o
  -2  -6   1      182.94      190.85      5.84 o
  -1  -6   1        0.75        0.47      0.27 o
   0  -6   1       10.90       10.63      0.67 o
   1  -6   1        6.78        6.20      0.76 o
   2  -6   1       49.15       47.19      3.40 o
   3  -6   1       18.26       14.13      1.08 o
   4  -6   1        8.42        8.06      0.93 o
   5  -6   1       20.84       27.55      1.94 o
  -5  -5   1        2.81        2.77      1.61 o
  -4  -5   1       44.99       46.65      2.75 o
  -3  -5   1      214.84      232.82      7.91 o
  -2  -5   1       21.24       20.21      0.85 o
  -1  -5   1        9.10        8.08      0.66 o
   0  -5   1       36.38       28.07      1.07 o
   1  -5   1      403.88      397.73     11.77 o
   2  -5   1       11.95       11.20      1.06 o
   3  -5   1       52.35       51.48      2.62 o
   4  -5   1        0.65        0.89      0.55 o
   5  -5   1        2.40        2.12      0.72 o
  -6  -4   1        5.43        5.38      2.08 o
  -5  -4   1       36.92       36.78      3.85 o
  -4  -4   1        4.97        5.32      1.01 o
  -3  -4   1        0.40        0.28      0.30 o
  -2  -4   1     1656.86     1752.08     45.84 o
  -1  -4   1     1154.39     1165.76     30.60 o
   0  -4   1       78.71       75.67      2.24 o
   1  -4   1       68.49       61.94      1.97 o
   2  -4   1      694.35      716.99     20.91 o
   3  -4   1       14.92       17.54      1.05 o
   4  -4   1        2.90        1.34      0.55 o
   5  -4   1        0.56        0.59      0.55 o
   6  -4   1       24.60       26.63      3.32 o
  -6  -3   1        6.65        7.40      2.22 o
  -5  -3   1        9.75        9.02      1.17 o
  -4  -3   1      148.19      132.67      4.73 o
  -3  -3   1       53.69       47.56      1.79 o
  -2  -3   1       31.95       35.61      1.06 o
  -1  -3   1      276.85      294.90      6.69 o
   0  -3   1       50.13       48.05      1.19 o
   1  -3   1      440.62      446.49      9.59 o
   2  -3   1      149.76      133.95      3.85 o
   3  -3   1      207.62      204.22      5.76 o
   4  -3   1       31.35       31.83      1.78 o
   5  -3   1        3.59        3.88      0.72 o
   6  -3   1        2.05        1.51      0.72 o
  -6  -2   1        7.71        6.11      1.55 o
  -5  -2   1        8.19        7.38      1.13 o
  -4  -2   1       19.91       17.05      0.91 o
  -3  -2   1       66.19       57.36      2.05 o
  -2  -2   1      599.60      609.90     12.41 o
  -1  -2   1    11297.94    12390.90    286.45 o
   0  -2   1       45.82       51.71      1.16 o
   1  -2   1     1019.07      996.65     20.22 o
   2  -2   1       73.80       75.47      2.10 o
   3  -2   1       21.30       26.00      1.08 o
   4  -2   1       30.99       34.43      2.20 o
   5  -2   1       17.40       18.41      1.23 o
   6  -2   1        4.02        4.11      1.17 o
  -6  -1   1        9.28        8.41      1.39 o
  -5  -1   1       53.03       59.67      5.03 o
  -4  -1   1        1.67        1.75      0.35 o
  -3  -1   1        9.72        9.84      0.77 o
  -2  -1   1       29.47       30.09      1.19 o
  -1  -1   1     3951.64     3618.69     90.89 o
   0  -1   1      277.80      270.54      5.52 o
   1  -1   1        5.75        2.61      0.25 o
   2  -1   1        6.93        7.39      0.34 o
   3  -1   1       94.86       88.75      2.59 o
   4  -1   1       25.67       28.48      1.51 o
   5  -1   1        5.95        4.53      0.62 o
   6  -1   1       12.14       11.11      1.28 o
  -6   0   1       25.74       31.24      3.71 o
  -5   0   1        3.27        3.76      0.93 o
  -4   0   1       17.51       18.49      1.24 o
  -3   0   1       89.29       78.23      2.44 o
  -2   0   1      415.15      388.11      8.40 o
  -1   0   1     2486.23     2283.65     48.31 o
   1   0   1      499.88      468.91      9.96 o
   2   0   1      272.75      243.93      6.74 o
   3   0   1      579.28      646.23     17.44 o
   4   0   1      157.39      183.45      5.26 o
   5   0   1       15.28       16.83      2.82 o
   6   0   1        0.96        0.73      0.59 o
  -6   1   1       12.44       11.77      1.64 o
  -5   1   1       41.51       48.84      2.31 o
  -4   1   1       20.21       19.58      1.24 o
  -3   1   1      218.78      212.74      5.23 o
  -2   1   1       77.31       83.60      1.90 o
  -1   1   1     4340.88     4127.20     91.40 o
   0   1   1      578.97      529.86     11.17 o
   1   1   1       64.72       61.09      1.36 o
   2   1   1      467.45      429.00     10.72 o
   3   1   1      116.11      121.04      2.64 o
   4   1   1      156.34      158.08      4.55 o
   5   1   1       44.86       44.09      2.47 o
   6   1   1       13.43       11.45      1.41 o
  -6   2   1       14.75       16.53      1.67 o
  -5   2   1        0.20        0.00      0.64 o
  -4   2   1       53.66       52.51      2.76 o
  -3   2   1      262.01      259.03      7.12 o
  -2   2   1        2.75        3.47      0.44 o
  -1   2   1       24.81       23.24      0.76 o
   0   2   1      868.57      818.32     17.33 o
   1   2   1       73.51       74.55      1.59 o
   2   2   1        2.04        2.52      0.24 o
   3   2   1      211.56      201.47      4.24 o
   4   2   1      374.90      413.44      9.93 o
   5   2   1       17.93       17.30      2.71 o
   6   2   1        0.06        0.00      1.24 o
  -6   3   1       34.33       36.18      2.22 o
  -5   3   1       12.05       14.91      1.19 o
  -4   3   1        4.40        3.26      0.60 o
  -3   3   1       92.73       88.42      4.46 o
  -2   3   1      630.55      662.96     17.81 o
  -1   3   1      428.67      408.60      9.17 o
   0   3   1        4.37        2.88      0.22 o
   1   3   1        3.37        2.75      0.15 o
   2   3   1      142.75      142.40      3.17 o
   3   3   1       27.18       26.18      0.77 o
   4   3   1       42.81       38.79      1.41 o
   5   3   1      131.76      139.70      5.69 o
   6   3   1        0.01        0.84      2.69 o
  -5   4   1        3.61        4.70      0.90 o
  -4   4   1       77.47       77.49      4.14 o
  -3   4   1      164.51      149.90      5.56 o
  -2   4   1        0.20        0.00      0.33 o
  -1   4   1       81.19       81.17      2.69 o
   0   4   1      244.57      253.91      6.57 o
   1   4   1        2.26        1.07      0.18 o
   2   4   1      102.19      109.11      2.58 o
   3   4   1       21.98       24.04      0.85 o
   4   4   1      165.55      174.15      5.46 o
   5   4   1        0.08        1.16      1.13 o
   6   4   1        0.72        1.39      3.16 o
  -5   5   1        2.86        0.85      0.89 o
  -4   5   1        0.00        0.00      0.55 o
  -3   5   1      665.64      708.45     20.86 o
  -2   5   1       13.31       13.97      1.07 o
  -1   5   1       23.48       19.95      1.05 o
   0   5   1       10.39        8.30      0.65 o
   1   5   1        0.12        0.00      0.11 o
   2   5   1        7.56        7.35      0.72 o
   3   5   1        9.56        8.60      0.69 o
   4   5   1       14.28       14.41      1.17 o
   5   5   1       16.25       13.10      2.70 o
  -4   6   1        2.21        1.66      0.77 o
  -3   6   1       46.03       40.98      1.91 o
  -2   6   1       29.84       25.21      1.35 o
  -1   6   1        3.36        2.68      0.46 o
   0   6   1       16.27       16.29      1.43 o
   1   6   1        0.02        0.00      0.20 o
   2   6   1       90.10       93.45      4.22 o
   3   6   1       15.33       16.00      1.59 o
   4   6   1        8.42        5.31      1.22 o
   5   6   1        2.62        3.92      2.14 o
  -4   7   1        3.53        4.44      0.86 o
  -3   7   1      147.68      138.45      4.76 o
  -2   7   1      213.87      238.13      7.53 o
  -1   7   1       12.40       14.15      1.17 o
   0   7   1       27.27       28.32      1.85 o
   1   7   1        5.27        6.61      0.79 o
   2   7   1       18.18       19.25      1.59 o
   3   7   1        2.07        2.91      0.79 o
   4   7   1        2.40        2.12      2.10 o
  -3   8   1        0.23        1.47      0.71 o
  -2   8   1       10.15        8.50      0.93 o
  -1   8   1       42.74       44.73      3.45 o
   0   8   1        0.20        0.94      0.70 o
   1   8   1        3.01        3.20      1.06 o
   2   8   1       29.68       27.33      2.08 o
   3   8   1        1.68        0.87      0.83 o
  -1   9   1       25.46       23.92      3.14 o
   0   9   1        0.36        0.00      0.89 o
   1   9   1        1.25        1.27      1.00 o
   2   9   1       14.66       14.97      1.72 o
  -2  -9   2        3.84        3.20      1.72 o
  -1  -9   2        9.68       11.14      1.56 o
   0  -9   2        4.41        3.96      1.20 o
   1  -9   2        2.42        0.35      1.02 o
  -3  -8   2       15.71       16.98      4.44 o
  -2  -8   2        0.33        0.00      0.80 o
  -1  -8   2        0.01        0.70      0.87 o
   0  -8   2        1.04        0.87      0.53 o
   1  -8   2        2.89        3.05      0.66 o
   2  -8   2        1.27        1.21      0.60 o
   3  -8   2        5.79        2.94      0.77 o
  -4  -7   2        5.01        3.94      1.59 o
  -3  -7   2       18.72       16.21      2.00 o
  -2  -7   2        4.78        6.05      0.70 o
  -1  -7   2        0.10        0.08      0.38 o
   0  -7   2       20.23       20.51      1.26 o
   1  -7   2        1.45        1.55      0.54 o
   2  -7   2        0.11        0.44      0.50 o
   3  -7   2        4.15        3.12      0.68 o
   4  -7   2        2.02        1.86      0.73 o
  -5  -6   2        0.04        2.21      2.09 o
  -4  -6   2       35.29       25.79      2.10 o
  -3  -6   2      190.64      191.03      6.76 o
  -2  -6   2       71.58       77.09      3.01 o
  -1  -6   2       18.82       17.97      1.31 o
   0  -6   2        8.87        7.57      0.59 o
   1  -6   2        9.16        9.06      0.97 o
   2  -6   2       22.57       21.15      1.26 o
   3  -6   2       38.92       39.90      1.90 o
   4  -6   2        0.13        0.00      0.64 o
   5  -6   2       10.18        9.73      1.82 o
  -5  -5   2        1.35        2.43      1.89 o
  -4  -5   2       10.06        8.08      1.23 o
  -3  -5   2      130.46      136.79      5.63 o
  -2  -5   2      263.89      283.68      7.72 o
  -1  -5   2        0.06        0.19      0.13 o
   0  -5   2       12.38       11.46      0.59 o
   1  -5   2        0.25        0.77      0.63 o
   2  -5   2        0.81        0.33      0.35 o
   3  -5   2        1.06        0.00      0.48 o
   4  -5   2        0.37        0.46      0.46 o
   5  -5   2        2.50        1.93      0.71 o
  -6  -4   2        0.07        0.44      1.53 o
  -5  -4   2        1.43        0.10      1.16 o
  -4  -4   2       12.03       10.30      1.09 o
  -3  -4   2      172.67      175.71      5.36 o
  -2  -4   2      827.22      816.64     21.65 o
  -1  -4   2       69.44       66.67      2.01 o
   0  -4   2        7.94        7.09      0.43 o
   1  -4   2      111.22      116.61      3.73 o
   2  -4   2      383.39      417.61     12.38 o
   3  -4   2       13.43       12.65      0.87 o
   4  -4   2       51.68       48.82      2.06 o
   5  -4   2        4.56        4.17      0.72 o
   6  -4   2        1.46        1.29      0.68 o
  -6  -3   2        0.50        1.77      1.37 o
  -5  -3   2        0.67        1.71      0.81 o
  -4  -3   2       56.84       49.89      1.97 o
  -3  -3   2       50.40       48.62      1.72 o
  -2  -3   2     1437.95     1567.22     36.34 o
  -1  -3   2     1114.12     1146.04     24.24 o
   0  -3   2      107.39      102.06      2.48 o
   1  -3   2      253.78      233.07      5.41 o
   2  -3   2      408.89      418.19     10.72 o
   3  -3   2       13.68       18.82      0.90 o
   4  -3   2       33.97       32.37      1.32 o
   5  -3   2        7.68        8.54      0.87 o
   6  -3   2        0.11        0.91      0.68 o
  -6  -2   2        4.00        1.86      1.15 o
  -5  -2   2        3.02        3.14      0.98 o
  -4  -2   2       19.71       18.55      1.02 o
  -3  -2   2       14.22       14.10      0.95 o
  -2  -2   2      360.59      404.88     10.18 o
  -1  -2   2       21.22       17.47      0.49 o
   0  -2   2      262.81      232.96      4.83 o
   1  -2   2       71.49       69.94      1.62 o
   2  -2   2     1657.31     1729.36     38.34 o
   3  -2   2      289.98      335.96      8.68 o
   4  -2   2        9.65        9.87      0.67 o
   5  -2   2        9.10        8.70      0.85 o
   6  -2   2       31.26       31.34      2.39 o
  -6  -1   2        0.22        0.12      1.11 o
  -5  -1   2       19.34       19.81      1.85 o
  -4  -1   2       62.57       67.65      3.28 o
  -3  -1   2      105.42      104.72      3.13 o
  -2  -1   2      287.03      284.68      6.56 o
  -1  -1   2     1157.92     1151.30     23.32 o
   0  -1   2      899.18      835.17     17.66 o
   1  -1   2     1250.75     1209.61     24.52 o
   2  -1   2      545.79      536.36     11.95 o
   3  -1   2      567.69      622.85     14.73 o
   4  -1   2       96.59      105.70      3.40 o
   5  -1   2        0.16        0.49      0.46 o
   6  -1   2        0.01        0.00      0.51 o
  -6   0   2       36.97       39.68      2.95 o
  -5   0   2       19.44       20.16      1.54 o
  -4   0   2       25.27       24.85      1.56 o
  -3   0   2       16.34       18.89      0.86 o
  -2   0   2       63.57       59.75      1.41 o
  -1   0   2       25.94       23.55      0.75 o
   0   0   2      365.19      350.13      7.11 o
   1   0   2      439.79      380.26      8.35 o
   2   0   2      153.38      131.12      2.75 o
   3   0   2      501.38      520.31     14.04 o
   4   0   2       16.22       14.73      0.98 o
   5   0   2       16.55       17.80      1.31 o
   6   0   2       23.71       23.20      1.84 o
  -6   1   2        5.07        4.70      1.12 o
  -5   1   2      117.04      128.98      4.74 o
  -4   1   2      253.72      266.13      9.73 o
  -3   1   2      208.96      234.73      6.05 o
  -2   1   2       95.59       97.71      2.31 o
  -1   1   2      516.64      514.64     10.58 o
   0   1   2      244.39      247.09      5.50 o
   1   1   2      101.51      101.57      2.20 o
   2   1   2        0.04        0.21      0.13 o
   3   1   2      129.21      130.75      3.08 o
   4   1   2      165.61      161.99      4.61 o
   5   1   2        1.41        1.15      0.68 o
   6   1   2        4.60        4.81      1.12 o
  -6   2   2        4.46        3.42      1.40 o
  -5   2   2       71.13       69.74      3.42 o
  -4   2   2       26.17       22.09      1.37 o
  -3   2   2      101.45      100.17      4.06 o
  -2   2   2       20.43       17.41      0.80 o
  -1   2   2       14.25       16.70      0.72 o
   0   2   2     1293.58     1217.65     24.67 o
   1   2   2     1074.46     1047.48     22.23 o
   2   2   2      321.18      330.60      7.48 o
   3   2   2       89.01      100.07      2.23 o
   4   2   2       11.84        9.23      0.55 o
   5   2   2       12.26       11.79      0.88 o
   6   2   2        0.81        0.82      0.75 o
  -6   3   2        1.64        2.06      0.94 o
  -5   3   2       12.49       12.25      1.43 o
  -4   3   2      876.78      949.78     27.63 o
  -3   3   2      158.82      149.17      4.37 o
  -2   3   2      110.04      114.86      3.93 o
  -1   3   2      463.87      465.86     10.49 o
   0   3   2        0.45        0.15      0.18 o
   1   3   2        0.86        1.48      0.20 o
   2   3   2       18.92       18.23      0.61 o
   3   3   2       32.62       34.69      0.93 o
   4   3   2        0.93        1.14      0.37 o
   5   3   2        1.46        0.66      0.60 o
   6   3   2        0.14        0.00      0.77 o
  -5   4   2        0.87        1.01      0.63 o
  -4   4   2       10.40       10.92      1.03 o
  -3   4   2      138.80      133.85      5.25 o
  -2   4   2      130.00      128.20      5.73 o
  -1   4   2       22.79       20.82      1.89 o
   0   4   2        0.67        1.24      0.28 o
   1   4   2      777.45      768.74     22.36 o
   2   4   2        0.01        0.00      0.24 o
   3   4   2        0.20        0.27      0.23 o
   4   4   2        5.54        3.73      0.65 o
   5   4   2        1.59        0.92      0.70 o
   6   4   2        2.38        2.70      1.14 o
  -5   5   2        5.07        5.79      0.95 o
  -4   5   2      116.96      113.32      3.95 o
  -3   5   2      348.03      375.40     11.31 o
  -2   5   2       40.36       39.06      2.41 o
  -1   5   2      100.29      110.84      3.65 o
   0   5   2       45.30       48.33      1.67 o
   1   5   2       47.12       45.64      1.84 o
   2   5   2       12.66       15.59      0.80 o
   3   5   2        1.42        0.81      0.22 o
   4   5   2       12.43       13.12      1.22 o
   5   5   2        0.36        0.00      1.72 o
  -4   6   2        3.80        4.12      0.72 o
  -3   6   2       19.91       21.12      1.55 o
  -2   6   2      122.21      123.37      4.43 o
  -1   6   2        1.00        0.95      0.39 o
   0   6   2        4.69        2.70      0.42 o
   1   6   2        5.75        5.54      0.45 o
   2   6   2        0.09        0.00      0.81 o
   3   6   2        4.65        5.04      0.78 o
   4   6   2        6.04        5.12      2.41 o
   5   6   2        0.33        0.00      4.08 o
  -4   7   2        0.18        0.08      0.63 o
  -3   7   2        3.21        2.79      0.91 o
  -2   7   2       52.23       52.53      2.33 o
  -1   7   2        0.58        0.74      0.45 o
   0   7   2        2.44        1.85      0.44 o
   1   7   2       65.62       67.39      2.88 o
   2   7   2        2.53        2.06      0.79 o
   3   7   2        4.01        3.36      1.18 o
   4   7   2        0.09        0.00      2.74 o
  -3   8   2        0.22        0.00      0.69 o
  -2   8   2        6.52        4.12      0.74 o
  -1   8   2        0.35        0.00      0.58 o
   0   8   2        3.24        3.94      0.89 o
   1   8   2        0.08        1.23      0.85 o
   2   8   2       13.98       15.20      1.57 o
   3   8   2        0.42        1.47      0.76 o
  -1   9   2        3.98        4.30      1.25 o
   0   9   2        0.30        0.00      0.90 o
   1   9   2        8.44        5.93      1.85 o
   2   9   2        2.56        1.96      1.11 o
  -1  -9   3        0.14        1.16      1.03 o
   0  -9   3        2.92        1.71      1.19 o
   1  -9   3        0.19        0.00      1.07 o
  -3  -8   3        8.20        6.21      1.99 o
  -2  -8   3        3.05        1.64      1.65 o
  -1  -8   3        0.01        0.00      0.78 o
   0  -8   3        1.22        0.62      0.55 o
   1  -8   3       26.37       26.58      1.76 o
   2  -8   3        8.50        9.65      1.05 o
   3  -8   3        0.14        0.12      0.67 o
  -4  -7   3       31.51       28.66      2.69 o
  -3  -7   3       65.60       59.27      4.04 o
  -2  -7   3        4.95        2.89      0.57 o
  -1  -7   3        0.03        0.54      0.53 o
   0  -7   3        3.98        3.87      0.58 o
   1  -7   3        0.94        0.52      0.65 o
   2  -7   3        0.93        0.23      0.43 o
   3  -7   3        0.18        0.00      0.51 o
   4  -7   3        0.04        0.00      0.64 o
  -5  -6   3        0.02        0.69      1.90 o
  -4  -6   3       13.29       12.23      1.58 o
  -3  -6   3       54.64       52.98      2.86 o
  -2  -6   3        3.19        3.19      0.58 o
  -1  -6   3        2.18        1.46      0.25 o
   0  -6   3        8.67        7.44      0.97 o
   1  -6   3      129.55      152.64      4.94 o
   2  -6   3        8.53        9.56      0.87 o
   3  -6   3       12.99       14.44      1.11 o
   4  -6   3        4.85        4.04      0.93 o
   5  -6   3        8.08       10.40      1.27 o
  -5  -5   3        2.99        3.79      2.32 o
  -4  -5   3        7.50        5.92      1.23 o
  -3  -5   3      149.10      147.40      5.18 o
  -2  -5   3      104.73      103.77      3.44 o
  -1  -5   3        1.63        2.04      0.38 o
   0  -5   3        5.07        4.95      0.50 o
   1  -5   3      187.65      217.74      6.71 o
   2  -5   3       11.13       11.21      0.85 o
   3  -5   3        1.61        0.93      0.42 o
   4  -5   3        0.76        0.27      0.50 o
   5  -5   3        0.06        0.00      0.61 o
  -5  -4   3        0.58        1.24      1.43 o
  -4  -4   3       19.20       20.92      1.82 o
  -3  -4   3        0.91        0.85      0.21 o
  -2  -4   3        8.68        9.11      1.16 o
  -1  -4   3        9.40       12.96      0.54 o
   0  -4   3       23.56       18.88      1.15 o
   1  -4   3      229.53      255.13      7.69 o
   2  -4   3        3.41        4.09      0.53 o
   3  -4   3        1.74        1.81      0.45 o
   4  -4   3        0.53        1.08      0.50 o
   5  -4   3       45.46       42.54      2.17 o
   6  -4   3        0.10        0.00      0.67 o
  -6  -3   3       17.45       21.82      2.70 o
  -5  -3   3        0.05        2.54      0.92 o
  -4  -3   3        3.52        3.97      0.96 o
  -3  -3   3        1.37        2.66      0.56 o
  -2  -3   3        0.01        0.60      0.24 o
  -1  -3   3      112.46      123.23      3.05 o
   0  -3   3       25.59       28.79      0.80 o
   1  -3   3     1075.34     1072.26     24.04 o
   2  -3   3      770.44      889.39     22.41 o
   3  -3   3        3.22        1.75      0.38 o
   4  -3   3        0.41        0.77      0.36 o
   5  -3   3        2.18        2.86      0.93 o
   6  -3   3        5.36        5.30      0.92 o
  -6  -2   3        8.58        5.59      1.45 o
  -5  -2   3        9.59        9.82      1.41 o
  -4  -2   3        1.52        1.01      0.52 o
  -3  -2   3      136.19      147.22      4.65 o
  -2  -2   3        0.05        0.52      0.41 o
  -1  -2   3     1059.44     1069.82     21.71 o
   0  -2   3       12.66       10.19      0.37 o
   1  -2   3      138.47      130.35      2.81 o
   2  -2   3        1.26        0.00      0.23 o
   3  -2   3      264.71      286.73      7.85 o
   4  -2   3      138.36      142.83      4.13 o
   5  -2   3       19.95       18.81      2.07 o
   6  -2   3       13.70       11.28      1.16 o
  -6  -1   3       54.02       70.12      7.28 o
  -5  -1   3       91.06      101.21      7.53 o
  -4  -1   3       10.84       15.21      4.37 o
  -3  -1   3        0.12        0.00      0.37 o
  -2  -1   3      661.68      706.87     15.12 o
  -1  -1   3        0.42        0.00      0.16 o
   0  -1   3       36.59       39.62      0.93 o
   1  -1   3        5.96        5.84      0.26 o
   2  -1   3     1292.06     1353.60     28.59 o
   3  -1   3       81.65       93.85      2.38 o
   4  -1   3       38.15       37.44      1.27 o
   5  -1   3       17.31       17.60      1.13 o
   6  -1   3        6.17        5.40      0.83 o
  -6   0   3        4.20        4.72      1.48 o
  -5   0   3        2.69        3.13      1.08 o
  -4   0   3        1.44        0.75      0.31 o
  -3   0   3        0.74        0.00      0.42 o
  -2   0   3      261.38      246.47      5.19 o
  -1   0   3     1838.92     1725.49     34.85 o
   0   0   3     1446.46     1372.28     27.76 o
   1   0   3      186.76      175.49      3.64 o
   2   0   3      494.79      493.71     11.50 o
   3   0   3      451.94      477.52     10.67 o
   4   0   3       21.83       23.82      1.27 o
   5   0   3       17.93       19.31      1.12 o
   6   0   3        6.81        6.06      0.82 o
  -6   1   3       15.30       19.10      1.92 o
  -5   1   3      299.27      347.36     12.64 o
  -4   1   3       10.81       11.14      0.89 o
  -3   1   3        0.01        0.06      0.38 o
  -2   1   3       26.67       28.73      1.00 o
  -1   1   3        1.54        1.53      0.23 o
   0   1   3        6.85        6.20      0.34 o
   1   1   3      207.88      199.53      4.75 o
   2   1   3       10.10        6.33      0.36 o
   3   1   3       83.91       85.19      2.04 o
   4   1   3        0.65        0.84      0.26 o
   5   1   3        0.18        0.07      0.41 o
   6   1   3        0.06        0.05      0.61 o
  -6   2   3        2.15        0.13      1.06 o
  -5   2   3       34.96       38.93      2.11 o
  -4   2   3      151.49      153.69      5.43 o
  -3   2   3        5.18        6.53      0.55 o
  -2   2   3        5.99        6.96      0.49 o
  -1   2   3       81.50       88.42      2.20 o
   0   2   3      789.16      783.65     17.32 o
   1   2   3       16.90       17.52      0.67 o
   2   2   3      295.39      317.72      7.18 o
   3   2   3        0.10        0.68      0.19 o
   4   2   3        0.04        0.20      0.26 o
   5   2   3        1.71        1.74      0.51 o
   6   2   3        1.51        1.98      0.95 o
  -5   3   3       53.83       53.41      4.28 o
  -4   3   3       51.42       49.35      2.07 o
  -3   3   3        1.03        1.04      0.43 o
  -2   3   3        0.09        0.00      0.33 o
  -1   3   3      541.60      560.90     14.00 o
   0   3   3      295.73      304.19      6.53 o
   1   3   3       92.61       95.07      2.30 o
   2   3   3       57.02       63.39      1.41 o
   3   3   3       31.96       26.15      0.74 o
   4   3   3        6.29        6.83      0.64 o
   5   3   3        0.57        0.32      0.40 o
   6   3   3        0.34        0.00      0.71 o
  -5   4   3       22.13       22.16      2.06 o
  -4   4   3       84.23       91.38      3.27 o
  -3   4   3       62.08       61.37      2.36 o
  -2   4   3       36.35       40.42      1.66 o
  -1   4   3       38.28       37.06      1.41 o
   0   4   3      244.73      254.24      6.13 o
   1   4   3      114.35      130.05      3.70 o
   2   4   3      102.26      110.33      3.42 o
   3   4   3        0.32        0.23      0.13 o
   4   4   3        8.51        8.67      0.60 o
   5   4   3        0.49        0.29      0.86 o
  -5   5   3        0.11        0.00      0.63 o
  -4   5   3        3.51        3.13      0.67 o
  -3   5   3       15.28       15.70      1.10 o
  -2   5   3        4.86        4.91      0.61 o
  -1   5   3       34.50       34.80      1.86 o
   0   5   3      440.62      495.29     13.31 o
   1   5   3       10.43        9.87      0.79 o
   2   5   3       11.24       11.90      0.65 o
   3   5   3       14.26       15.28      0.64 o
   4   5   3        9.96        9.82      0.64 o
   5   5   3        0.23        2.86      2.16 o
  -4   6   3        1.86        1.70      0.63 o
  -3   6   3        3.77        3.86      0.69 o
  -2   6   3        0.41        0.69      0.40 o
  -1   6   3        0.05        0.91      0.37 o
   0   6   3       20.70       18.90      1.28 o
   1   6   3      278.93      318.53      9.74 o
   2   6   3        1.35        1.06      0.48 o
   3   6   3        0.01        0.85      0.79 o
   4   6   3        0.40        0.92      0.69 o
   5   6   3        4.23        0.00      3.99 o
  -3   7   3        0.54        0.10      0.54 o
  -2   7   3       11.17       12.84      1.01 o
  -1   7   3       13.51       13.82      1.55 o
   0   7   3       41.22       42.32      2.03 o
   1   7   3       11.13       11.36      1.05 o
   2   7   3        2.41        3.02      0.83 o
   3   7   3        1.14        1.01      0.66 o
   4   7   3        5.62        3.95      2.02 o
  -2   8   3        0.78        1.24      0.63 o
  -1   8   3        1.54        1.87      0.81 o
   0   8   3        8.50        7.48      1.36 o
   1   8   3       19.54       15.44      1.64 o
   2   8   3       11.29        8.40      1.20 o
   3   8   3        0.32        0.00      0.80 o
  -1   9   3        0.02        0.71      0.87 o
   0   9   3        0.00        0.00      1.03 o
   1   9   3        2.01        1.82      1.08 o
   2   9   3        0.80        0.00      1.54 o
  -1  -9   4        2.18        4.79      1.33 o
   0  -9   4        3.27        2.62      1.11 o
   1  -9   4        2.21        0.00      1.08 o
  -3  -8   4        1.29        2.46      1.34 o
  -2  -8   4        1.15        1.81      3.21 o
  -1  -8   4       18.53       18.40      1.35 o
   0  -8   4        7.64        9.12      1.03 o
   1  -8   4        0.84        0.41      0.58 o
   2  -8   4        0.00        0.00      0.59 o
   3  -8   4        6.07        4.70      0.98 o
  -4  -7   4       15.24       12.40      2.03 o
  -3  -7   4       11.97       11.09      1.46 o
  -2  -7   4        2.99        3.36      0.62 o
  -1  -7   4       11.00       11.74      0.95 o
   0  -7   4      155.39      174.84      6.53 o
   1  -7   4        0.36        0.05      0.50 o
   2  -7   4        0.13        0.13      0.51 o
   3  -7   4        0.75        0.45      0.59 o
   4  -7   4        7.91        7.49      1.00 o
  -4  -6   4        1.01        0.00      0.88 o
  -3  -6   4        1.78        0.17      1.14 o
  -2  -6   4        1.37        0.42      0.71 o
  -1  -6   4       46.21       47.40      1.80 o
   0  -6   4       16.35       19.98      1.13 o
   1  -6   4       36.78       38.09      1.73 o
   2  -6   4        3.10        2.72      0.60 o
   3  -6   4        7.45        6.52      0.81 o
   4  -6   4       12.10       10.51      1.12 o
   5  -6   4        3.84        3.71      0.97 o
  -5  -5   4        0.16        0.00      1.51 o
  -4  -5   4        0.04        1.23      0.96 o
  -3  -5   4       11.42       10.45      1.15 o
  -2  -5   4        0.01        0.16      0.41 o
  -1  -5   4       49.29       55.18      2.03 o
   0  -5   4      534.70      607.34     19.38 o
   1  -5   4      187.75      204.40      6.37 o
   2  -5   4        4.63        3.97      0.58 o
   3  -5   4        9.26        9.71      0.89 o
   4  -5   4       24.19       21.66      1.38 o
   5  -5   4        2.13        1.62      0.77 o
  -5  -4   4        0.05        0.55      1.33 o
  -4  -4   4        1.99        0.99      0.93 o
  -3  -4   4        7.70        8.17      1.01 o
  -2  -4   4        5.43        5.79      0.73 o
  -1  -4   4        9.82        9.34      0.53 o
   0  -4   4       95.57       90.70      4.66 o
   1  -4   4      160.46      167.40      5.21 o
   2  -4   4       16.09       15.50      1.41 o
   3  -4   4       31.40       36.52      2.82 o
   4  -4   4       57.25       59.19      2.44 o
   5  -4   4        0.08        0.00      0.55 o
   6  -4   4        5.07        5.33      1.03 o
  -6  -3   4        9.29        8.00      2.02 o
  -5  -3   4        0.25        0.00      1.29 o
  -4  -3   4        6.51        4.56      0.82 o
  -3  -3   4        3.78        3.66      0.48 o
  -2  -3   4      138.57      143.53      3.78 o
  -1  -3   4      242.56      252.65      6.11 o
   0  -3   4        0.15        0.16      0.16 o
   1  -3   4      426.73      448.95     11.45 o
   2  -3   4        0.57        0.94      0.34 o
   3  -3   4       29.69       33.31      1.37 o
   4  -3   4        2.15        3.27      0.67 o
   5  -3   4       50.16       45.38      2.59 o
   6  -3   4        1.19        0.00      0.60 o
  -6  -2   4       13.98       13.11      2.72 o
  -5  -2   4        2.79        3.87      1.17 o
  -4  -2   4        6.83        5.45      1.06 o
  -3  -2   4       18.63       21.53      1.06 o
  -2  -2   4       91.95       80.91      2.10 o
  -1  -2   4       59.12       55.69      1.34 o
   0  -2   4       33.98       33.19      0.87 o
   1  -2   4       41.46       37.38      1.39 o
   2  -2   4       30.47       41.54      1.34 o
   3  -2   4       63.70       64.96      2.06 o
   4  -2   4        7.70        7.63      0.61 o
   5  -2   4        3.64        3.62      0.69 o
   6  -2   4        2.13        2.10      0.67 o
  -6  -1   4       45.95       47.84      5.91 o
  -5  -1   4        1.91        2.32      1.73 o
  -4  -1   4       11.00       11.12      1.04 o
  -3  -1   4        0.60        0.00      0.49 o
  -2  -1   4      588.20      649.45     15.30 o
  -1  -1   4       11.16        9.51      0.34 o
   0  -1   4      355.55      340.18      7.03 o
   1  -1   4       57.39       48.56      1.18 o
   2  -1   4        1.45        3.06      0.24 o
   3  -1   4      118.20      123.92      3.11 o
   4  -1   4       31.03       28.75      1.07 o
   5  -1   4        7.58        5.36      0.69 o
   6  -1   4       39.07       40.53      2.19 o
  -6   0   4       34.36       34.85      4.82 o
  -5   0   4       97.62      114.09      7.06 o
  -4   0   4        0.86        1.64      0.64 o
  -3   0   4       81.87       91.44      2.63 o
  -2   0   4      110.67      112.99      3.66 o
  -1   0   4        5.93        4.88      0.36 o
   0   0   4       36.48       32.59      0.78 o
   1   0   4       51.91       46.79      1.10 o
   2   0   4      253.96      243.51      5.45 o
   3   0   4      103.39      105.42      3.00 o
   4   0   4        7.95       10.67      0.72 o
   5   0   4        7.77       10.95      0.91 o
   6   0   4        0.21        0.49      0.56 o
  -6   1   4        6.73        5.44      1.43 o
  -5   1   4       15.86       14.66      1.92 o
  -4   1   4        5.35        5.82      0.80 o
  -3   1   4       20.15       22.16      1.09 o
  -2   1   4      813.50      865.59     21.56 o
  -1   1   4      146.47      143.50      3.26 o
   0   1   4       97.78       98.77      2.14 o
   1   1   4       58.78       65.78      1.60 o
   2   1   4      604.92      614.07     13.62 o
   3   1   4       85.31       89.46      2.53 o
   4   1   4       40.43       40.30      1.33 o
   5   1   4        2.60        2.26      0.50 o
   6   1   4        4.94        3.71      0.72 o
  -6   2   4        3.88        3.92      1.12 o
  -5   2   4       35.18       36.72      2.10 o
  -4   2   4      112.55      115.71      3.84 o
  -3   2   4       34.77       37.21      2.76 o
  -2   2   4       97.07      108.04      3.23 o
  -1   2   4     1267.89     1376.44     29.08 o
   0   2   4        0.50        0.57      0.17 o
   1   2   4       15.12       11.83      0.45 o
   2   2   4        0.02        0.45      0.13 o
   3   2   4      236.55      246.89      5.94 o
   4   2   4       14.26       14.64      0.61 o
   5   2   4        1.61        1.49      0.58 o
   6   2   4       10.79       11.28      1.21 o
  -5   3   4        0.01        0.00      0.67 o
  -4   3   4       25.38       29.32      1.75 o
  -3   3   4       52.54       62.76      2.29 o
  -2   3   4       85.24       99.69      3.38 o
  -1   3   4      160.77      186.33      5.18 o
   0   3   4      172.00      167.11      4.34 o
   1   3   4       47.21       50.56      1.31 o
   2   3   4      242.82      268.37      7.23 o
   3   3   4      120.73      123.45      2.94 o
   4   3   4        0.04        0.00      0.26 o
   5   3   4        0.92        0.89      0.43 o
   6   3   4        0.78        1.95      1.02 o
  -5   4   4        7.39        8.42      1.20 o
  -4   4   4       10.52       10.28      1.03 o
  -3   4   4       11.23       12.00      1.05 o
  -2   4   4        3.10        3.17      0.59 o
  -1   4   4      336.38      370.56     10.09 o
   0   4   4      359.14      391.19      9.85 o
   1   4   4       41.20       37.01      1.57 o
   2   4   4       54.75       56.24      1.88 o
   3   4   4       19.36       17.22      0.60 o
   4   4   4        8.76       10.82      0.69 o
   5   4   4        2.03        2.61      0.50 o
  -5   5   4        0.44        0.88      0.69 o
  -4   5   4       26.09       27.21      1.79 o
  -3   5   4       10.44        9.37      1.04 o
  -2   5   4        9.74        9.78      0.97 o
  -1   5   4       17.80       18.07      1.05 o
   0   5   4       19.29       20.43      0.88 o
   1   5   4        2.58        2.10      0.49 o
   2   5   4        0.81        0.59      0.27 o
   3   5   4       47.43       49.00      2.03 o
   4   5   4       53.76       52.62      2.21 o
  -4   6   4        0.75        0.60      0.61 o
  -3   6   4        1.02        1.08      0.55 o
  -2   6   4        0.16        0.00      0.40 o
  -1   6   4        1.98        0.82      0.42 o
   0   6   4       39.42       40.08      1.78 o
   1   6   4        5.38        6.10      0.88 o
   2   6   4        4.14        3.23      0.64 o
   3   6   4        0.36        0.31      0.42 o
   4   6   4       17.04       14.19      1.66 o
  -3   7   4       14.99       19.20      1.48 o
  -2   7   4        3.72        3.02      0.75 o
  -1   7   4        0.00        0.00      0.53 o
   0   7   4        0.23        0.00      0.62 o
   1   7   4        2.03        2.24      0.67 o
   2   7   4        0.43        1.17      0.70 o
   3   7   4        0.13        0.22      0.60 o
   4   7   4        6.41        5.73      1.41 o
  -2   8   4        0.11        0.55      0.84 o
  -1   8   4        0.00        0.00      0.70 o
   0   8   4        1.80        2.73      0.82 o
   1   8   4        0.39        0.28      1.22 o
   2   8   4        2.31        3.39      0.95 o
   3   8   4        0.00        0.14      1.41 o
   0   9   4        0.90        0.64      1.00 o
   1   9   4        1.75        1.27      1.04 o
   2   9   4        0.32        0.00      1.39 o
   0  -9   5        0.96        0.00      1.10 o
  -2  -8   5        2.45        3.51      1.55 o
  -1  -8   5        0.80        0.09      0.53 o
   0  -8   5        0.48        0.41      0.57 o
   1  -8   5        0.08        0.00      0.53 o
   2  -8   5        5.70        7.42      1.00 o
   3  -8   5        0.01        0.00      0.69 o
  -3  -7   5        2.54        2.88      0.91 o
  -2  -7   5        0.16        0.00      0.94 o
  -1  -7   5       44.40       54.92      3.82 o
   0  -7   5       10.52       10.86      0.80 o
   1  -7   5        3.52        2.53      0.73 o
   2  -7   5        0.07        0.23      0.60 o
   3  -7   5        9.63        8.58      1.07 o
   4  -7   5        1.41        0.56      0.74 o
  -4  -6   5        0.04        0.26      1.03 o
  -3  -6   5        2.09        3.62      1.02 o
  -2  -6   5        1.99        2.38      0.80 o
  -1  -6   5        2.69        3.21      0.40 o
   0  -6   5       11.74       12.68      0.87 o
   1  -6   5        1.16        0.57      0.48 o
   2  -6   5        0.06        0.25      0.48 o
   3  -6   5        2.78        2.77      0.67 o
   4  -6   5        8.26        6.50      1.18 o
  -5  -5   5        0.28        0.00      1.54 o
  -4  -5   5        6.99        5.46      1.17 o
  -3  -5   5        4.95        5.44      0.89 o
  -2  -5   5        1.83        2.12      0.48 o
  -1  -5   5        0.80        1.36      0.68 o
   0  -5   5        6.76        7.78      0.55 o
   1  -5   5       18.77       21.40      1.18 o
   2  -5   5        2.95        1.95      0.50 o
   3  -5   5        1.46        1.39      0.53 o
   4  -5   5       35.96       33.63      2.19 o
   5  -5   5       19.09       12.69      1.31 o
  -5  -4   5        6.32        4.31      1.73 o
  -4  -4   5        0.05        0.18      1.58 o
  -3  -4   5        7.65        5.76      0.73 o
  -2  -4   5       39.94       43.19      1.64 o
  -1  -4   5        3.35        3.08      0.53 o
   0  -4   5       36.99       29.49      1.13 o
   1  -4   5        0.01        0.00      0.32 o
   2  -4   5        1.48        1.43      0.40 o
   3  -4   5       11.23       10.87      1.82 o
   4  -4   5       10.22        9.80      0.87 o
   5  -4   5        0.22        0.57      0.59 o
  -5  -3   5        1.38        0.76      1.46 o
  -4  -3   5       19.63       19.10      1.46 o
  -3  -3   5       36.08       36.94      1.75 o
  -2  -3   5       26.88       29.61      0.98 o
  -1  -3   5       19.74       17.32      0.66 o
   0  -3   5      177.06      176.39      4.67 o
   1  -3   5      117.35      116.61      3.50 o
   2  -3   5       32.54       35.37      1.59 o
   3  -3   5       19.67       14.87      0.85 o
   4  -3   5        0.07        0.70      0.43 o
   5  -3   5       88.47       86.03      3.67 o
   6  -3   5        0.26        0.00      0.57 o
  -5  -2   5        1.91        0.39      1.05 o
  -4  -2   5        0.10        0.43      0.67 o
  -3  -2   5      135.02      142.69      5.69 o
  -2  -2   5       30.35       32.57      1.04 o
  -1  -2   5       10.20        8.37      0.63 o
   0  -2   5       97.03       86.38      2.12 o
   1  -2   5      559.24      531.50     11.45 o
   2  -2   5       35.07       39.38      1.52 o
   3  -2   5        3.20        3.21      0.39 o
   4  -2   5       27.22       29.35      1.23 o
   5  -2   5        1.72        1.37      0.63 o
   6  -2   5       15.38       13.82      2.16 o
  -6  -1   5        0.09        0.00      1.31 o
  -5  -1   5        6.91        7.04      1.52 o
  -4  -1   5        9.35        8.91      1.08 o
  -3  -1   5       52.02       52.02      1.85 o
  -2  -1   5        0.13        0.77      0.22 o
  -1  -1   5        0.68        0.77      0.20 o
   0  -1   5      357.92      371.61      7.66 o
   1  -1   5       38.21       30.02      0.81 o
   2  -1   5       67.35       58.90      1.59 o
   3  -1   5        2.13        0.83      0.30 o
   4  -1   5       35.99       33.70      1.35 o
   5  -1   5        6.84        7.20      0.80 o
   6  -1   5        3.75        4.27      0.82 o
  -6   0   5       19.68       15.76      1.88 o
  -5   0   5        7.85        9.21      1.57 o
  -4   0   5        4.33        2.57      0.75 o
  -3   0   5      285.17      320.83      8.32 o
  -2   0   5      528.13      517.48     12.94 o
  -1   0   5        7.57        6.01      0.30 o
   0   0   5        5.14        3.65      0.21 o
   1   0   5      312.36      293.46      6.04 o
   2   0   5       91.93       87.74      2.28 o
   3   0   5       52.05       59.13      1.83 o
   4   0   5       25.50       25.53      1.35 o
   5   0   5       26.96       24.42      1.41 o
   6   0   5       13.17       13.85      1.17 o
  -6   1   5        0.01        0.00      1.27 o
  -5   1   5        0.07        0.00      1.00 o
  -4   1   5        0.39        0.41      0.52 o
  -3   1   5        6.91        8.21      0.90 o
  -2   1   5        7.00        6.14      0.56 o
  -1   1   5       80.83       80.08      1.90 o
   0   1   5       37.47       41.53      1.07 o
   1   1   5       86.13       91.49      2.10 o
   2   1   5      364.07      386.60      8.30 o
   3   1   5       61.29       75.93      2.56 o
   4   1   5        4.17        4.19      0.46 o
   5   1   5        1.55        2.01      0.78 o
   6   1   5        1.18        0.00      0.53 o
  -5   2   5        1.15        0.87      1.15 o
  -4   2   5        0.01        0.49      0.59 o
  -3   2   5        6.27        6.19      0.67 o
  -2   2   5      228.33      273.90      8.31 o
  -1   2   5      408.49      459.79     11.62 o
   0   2   5        4.06        2.74      0.22 o
   1   2   5        2.13        2.25      0.17 o
   2   2   5       63.86       66.32      1.84 o
   3   2   5       52.29       50.63      1.41 o
   4   2   5        2.80        3.10      0.29 o
   5   2   5        0.85        0.88      0.56 o
   6   2   5       12.34       13.05      1.57 o
  -5   3   5        4.99        4.92      0.95 o
  -4   3   5       22.15       19.93      2.28 o
  -3   3   5        6.94        8.65      0.76 o
  -2   3   5        1.07        2.57      0.62 o
  -1   3   5        0.14        0.13      0.26 o
   0   3   5       87.53       93.12      2.69 o
   1   3   5       38.48       35.48      1.04 o
   2   3   5      133.83      124.93      3.02 o
   3   3   5      319.02      329.66      8.88 o
   4   3   5        0.72        1.13      0.28 o
   5   3   5        0.12        0.60      0.31 o
   6   3   5        7.87        8.42      0.98 o
  -5   4   5        0.48        0.40      0.82 o
  -4   4   5        0.00        0.36      0.69 o
  -3   4   5        4.48        2.92      0.59 o
  -2   4   5       51.72       46.85      1.91 o
  -1   4   5       53.30       62.94      2.76 o
   0   4   5      127.96      152.47      3.99 o
   1   4   5        0.15        0.58      0.47 o
   2   4   5        3.07        2.86      0.29 o
   3   4   5      154.45      160.65      4.14 o
   4   4   5       49.37       47.10      1.83 o
   5   4   5       11.98       12.62      1.42 o
  -4   5   5       15.49       17.91      1.40 o
  -3   5   5       12.50       11.19      0.97 o
  -2   5   5       10.37       11.07      0.92 o
  -1   5   5       69.05       66.83      3.36 o
   0   5   5        3.09        3.04      0.41 o
   1   5   5       10.61       11.38      0.75 o
   2   5   5       11.39       12.24      1.29 o
   3   5   5       47.93       47.59      1.88 o
   4   5   5        2.21        1.35      0.71 o
   5   5   5        1.58        1.67      2.51 o
  -4   6   5        0.78        2.47      0.73 o
  -3   6   5        6.59        6.42      1.47 o
  -2   6   5        4.21        3.71      0.99 o
  -1   6   5       27.26       26.52      1.60 o
   0   6   5       43.59       45.52      1.80 o
   1   6   5        5.89        7.96      1.89 o
   2   6   5        1.36        0.68      0.48 o
   3   6   5        8.88        7.44      0.74 o
   4   6   5       65.27       64.42      3.80 o
  -3   7   5        4.42        3.63      0.75 o
  -2   7   5        0.02        0.19      0.44 o
  -1   7   5        5.70        4.11      0.62 o
   0   7   5       13.12       12.31      1.70 o
   1   7   5        8.58        6.66      0.96 o
   2   7   5        0.50        1.09      0.91 o
   3   7   5        0.43        0.08      1.03 o
   4   7   5        0.01        0.77      1.08 o
  -2   8   5        0.43        0.56      0.87 o
  -1   8   5        3.00        1.25      0.82 o
   0   8   5        0.28        0.38      0.79 o
   1   8   5        0.03        0.00      0.79 o
   2   8   5        0.21        0.13      1.02 o
   3   8   5        0.82        0.79      1.35 o
   0   9   5        0.26        0.00      0.92 o
   1   9   5        0.01        0.00      0.95 o
  -2  -8   6        0.29        0.04      1.41 o
  -1  -8   6        4.61        4.60      1.53 o
   0  -8   6        0.69        0.48      0.94 o
   1  -8   6        0.44        0.00      0.62 o
   2  -8   6        4.28        4.36      0.88 o
  -3  -7   6        0.09        1.01      0.96 o
  -2  -7   6        2.31        3.15      0.82 o
  -1  -7   6        9.10       11.60      1.52 o
   0  -7   6        0.06        0.53      0.54 o
   1  -7   6        1.86        2.11      0.71 o
   2  -7   6        1.23        0.34      0.58 o
   3  -7   6       69.55       69.54      2.97 o
   4  -7   6        2.31        2.08      0.79 o
  -4  -6   6        1.37        0.00      1.35 o
  -3  -6   6        0.49        1.08      0.66 o
  -2  -6   6        4.98        5.63      0.87 o
  -1  -6   6        4.24        3.40      0.51 o
   0  -6   6        3.92        2.24      0.66 o
   1  -6   6        4.57        5.06      0.67 o
   2  -6   6        0.14        0.00      0.52 o
   3  -6   6        1.47        1.74      0.76 o
   4  -6   6       25.34       23.30      2.09 o
  -4  -5   6        9.68       10.16      1.49 o
  -3  -5   6        8.87       10.16      1.41 o
  -2  -5   6       17.75       20.20      1.68 o
  -1  -5   6        1.09        1.40      0.31 o
   0  -5   6       10.51       10.70      0.75 o
   1  -5   6        1.65        0.72      0.42 o
   2  -5   6       68.33       64.33      3.15 o
   3  -5   6       27.76       23.77      1.45 o
   4  -5   6       29.99       28.34      1.59 o
   5  -5   6        2.33        1.25      1.06 o
  -5  -4   6        3.81        4.19      1.75 o
  -4  -4   6        7.04        9.21      1.61 o
  -3  -4   6        6.48        6.32      1.08 o
  -2  -4   6       10.73        9.74      0.68 o
  -1  -4   6       48.74       49.96      1.68 o
   0  -4   6       29.11       26.63      1.25 o
   1  -4   6        0.26        0.00      0.36 o
   2  -4   6        4.31        4.16      0.58 o
   3  -4   6        4.03        3.13      0.58 o
   4  -4   6       48.72       44.57      2.19 o
   5  -4   6        6.93        4.38      0.85 o
  -5  -3   6        0.07        0.50      1.62 o
  -4  -3   6        2.79        1.27      0.77 o
  -3  -3   6        0.49        0.00      0.44 o
  -2  -3   6        1.91        2.81      0.49 o
  -1  -3   6       16.52       18.05      0.71 o
   0  -3   6       40.43       36.73      1.31 o
   1  -3   6       13.93       12.88      0.85 o
   2  -3   6       73.80       69.41      2.27 o
   3  -3   6        4.85        4.00      0.53 o
   4  -3   6        1.87        2.55      0.50 o
   5  -3   6        0.59        0.20      0.60 o
   6  -3   6        6.87        4.27      0.96 o
  -5  -2   6        2.38        0.56      1.15 o
  -4  -2   6       21.27       23.54      2.83 o
  -3  -2   6      176.49      178.50      7.05 o
  -2  -2   6       14.79        8.84      0.59 o
  -1  -2   6       19.77       22.84      0.80 o
   0  -2   6        8.06        7.47      0.64 o
   1  -2   6      193.06      200.54      5.26 o
   2  -2   6        9.47       10.44      0.71 o
   3  -2   6       11.10       12.92      0.74 o
   4  -2   6       97.96       95.40      3.12 o
   5  -2   6        1.96        1.66      0.63 o
   6  -2   6        5.26        5.11      1.09 o
  -5  -1   6        2.66        3.72      1.45 o
  -4  -1   6        0.54        0.00      0.67 o
  -3  -1   6        5.49        3.88      0.56 o
  -2  -1   6      101.65      113.40      3.61 o
  -1  -1   6       67.08       70.90      2.13 o
   0  -1   6       53.91       61.10      1.47 o
   1  -1   6     1536.03     1697.73     39.86 o
   2  -1   6        0.10        0.04      0.19 o
   3  -1   6       13.34       11.77      0.88 o
   4  -1   6       34.53       36.23      1.63 o
   5  -1   6        6.88        7.42      0.92 o
   6  -1   6        0.58        0.79      0.62 o
  -5   0   6        6.85        6.33      1.54 o
  -4   0   6       12.47       12.20      1.01 o
  -3   0   6      129.44      140.17      4.23 o
  -2   0   6      127.54      138.88      4.04 o
  -1   0   6      123.04      118.94      3.41 o
   0   0   6      314.89      324.67      6.69 o
   1   0   6      534.13      581.77     11.91 o
   2   0   6      497.53      535.56     12.02 o
   3   0   6       37.82       42.65      1.50 o
   4   0   6       54.58       52.80      1.98 o
   5   0   6       17.43       23.02      1.43 o
   6   0   6       16.64       18.36      1.35 o
  -5   1   6        4.86        5.28      1.53 o
  -4   1   6       10.11        9.56      1.34 o
  -3   1   6       19.04       17.44      1.99 o
  -2   1   6       90.34      100.51      3.24 o
  -1   1   6       58.49       69.17      2.04 o
   0   1   6      564.80      584.47     13.12 o
   1   1   6     1318.36     1346.84     30.14 o
   2   1   6      202.77      223.09      5.76 o
   3   1   6        8.11        6.50      0.44 o
   4   1   6       10.04        9.46      0.67 o
   5   1   6        2.45        2.11      0.53 o
   6   1   6       15.46       15.12      1.41 o
  -5   2   6       13.78       14.35      1.68 o
  -4   2   6        5.16        5.00      1.35 o
  -3   2   6       36.38       42.18      2.18 o
  -2   2   6      189.72      211.10      6.67 o
  -1   2   6        0.35        0.50      0.36 o
   0   2   6       73.52       66.38      1.85 o
   1   2   6        2.13        1.69      0.24 o
   2   2   6     1244.99     1402.61     37.61 o
   3   2   6       68.09       68.54      3.06 o
   4   2   6        8.88        8.83      0.50 o
   5   2   6       58.54       60.13      2.19 o
   6   2   6        1.63        2.29      0.64 o
  -5   3   6        9.26        9.57      1.44 o
  -4   3   6        0.22        0.26      0.51 o
  -3   3   6       18.96       19.01      1.20 o
  -2   3   6       66.08       62.85      2.35 o
  -1   3   6      198.30      213.54      6.47 o
   0   3   6       44.16       40.57      2.17 o
   1   3   6        4.93        5.17      0.29 o
   2   3   6       24.43       27.03      1.01 o
   3   3   6        5.24        7.22      0.95 o
   4   3   6        9.51        8.94      0.56 o
   5   3   6        4.58        5.14      0.67 o
   6   3   6        7.65        8.64      1.12 o
  -5   4   6        6.79        6.62      1.14 o
  -4   4   6        1.76        0.98      0.61 o
  -3   4   6       16.78       17.46      1.21 o
  -2   4   6        4.03        4.40      0.68 o
  -1   4   6       30.86       33.64      3.52 o
   0   4   6       24.16       22.34      1.02 o
   1   4   6       18.57       18.48      1.11 o
   2   4   6       73.89       80.90      2.58 o
   3   4   6      120.86      118.09      3.09 o
   4   4   6        8.27        7.20      0.77 o
   5   4   6        9.17        7.89      1.31 o
  -4   5   6        0.20        0.46      0.67 o
  -3   5   6       11.13       12.99      1.07 o
  -2   5   6       36.25       34.69      2.99 o
  -1   5   6        1.68        0.35      0.44 o
   0   5   6        1.97        1.55      0.48 o
   1   5   6        5.51        4.03      0.51 o
   2   5   6       22.55       21.75      1.24 o
   3   5   6       27.62       30.61      1.41 o
   4   5   6        2.33        2.04      0.59 o
   5   5   6        2.39        1.02      1.22 o
  -4   6   6        0.03        0.42      0.70 o
  -3   6   6        4.78        4.66      1.63 o
  -2   6   6        5.28        5.38      1.05 o
  -1   6   6        9.69        7.81      0.76 o
   0   6   6        0.22        0.28      0.30 o
   1   6   6        5.96        6.13      0.78 o
   2   6   6        0.09        0.00      0.42 o
   3   6   6        3.47        3.93      0.78 o
   4   6   6        2.51        1.67      1.09 o
  -3   7   6        0.17        0.18      0.69 o
  -2   7   6        7.27        6.60      0.82 o
  -1   7   6        4.96        4.30      1.02 o
   0   7   6       11.69       13.15      1.22 o
   1   7   6        0.95        0.66      0.64 o
   2   7   6        0.55        1.62      0.69 o
   3   7   6       23.34       28.14      2.59 o
   4   7   6        0.36        0.00      0.96 o
  -2   8   6        0.91        1.11      0.85 o
  -1   8   6        4.63        2.30      0.96 o
   0   8   6       32.49       33.90      2.72 o
   1   8   6        0.13        0.81      0.90 o
   2   8   6        0.19        0.00      1.14 o
   3   8   6        2.30        3.10      1.37 o
  -2  -8   7        2.36        2.24      1.16 o
  -1  -8   7        0.29        0.57      0.59 o
   0  -8   7        0.01        1.45      0.61 o
   1  -8   7        0.99        0.43      0.70 o
   2  -8   7        9.31        8.78      1.08 o
  -3  -7   7        0.01        0.00      1.18 o
  -2  -7   7        0.15        0.11      0.67 o
  -1  -7   7        0.01        0.00      0.49 o
   0  -7   7        0.01        0.94      1.02 o
   1  -7   7        0.88        0.19      0.45 o
   2  -7   7        1.79        1.39      0.64 o
   3  -7   7        1.02        1.05      0.69 o
  -4  -6   7        2.35        0.43      1.07 o
  -3  -6   7       12.31       10.01      1.24 o
  -2  -6   7        0.00        0.00      0.43 o
  -1  -6   7        8.63        9.97      0.95 o
   0  -6   7        3.21        3.32      0.47 o
   1  -6   7        0.52        0.67      0.48 o
   2  -6   7       41.77       39.61      1.94 o
   3  -6   7       18.23       19.45      1.96 o
   4  -6   7        0.13        0.69      0.67 o
  -4  -5   7        4.75        4.83      1.23 o
  -3  -5   7        0.02        0.00      0.57 o
  -2  -5   7        0.90        0.57      0.43 o
  -1  -5   7        6.15        6.16      0.56 o
   0  -5   7        0.00        0.00      0.41 o
   1  -5   7        1.09        1.54      0.44 o
   2  -5   7        0.06        0.00      0.48 o
   3  -5   7       61.90       65.09      2.64 o
   4  -5   7        0.00        0.04      0.57 o
   5  -5   7       14.58       13.31      1.90 o
  -5  -4   7        7.36        3.11      1.68 o
  -4  -4   7       47.66       41.37      2.79 o
  -3  -4   7       19.20       19.71      1.58 o
  -2  -4   7        0.14        0.00      0.27 o
  -1  -4   7       57.06       54.33      1.86 o
   0  -4   7       45.23       46.79      1.83 o
   1  -4   7       38.86       36.83      1.64 o
   2  -4   7       73.11       70.16      2.76 o
   3  -4   7       42.30       39.65      1.80 o
   4  -4   7        0.05        0.49      0.69 o
   5  -4   7       12.37       11.86      1.41 o
  -5  -3   7        4.11        1.16      1.77 o
  -4  -3   7       17.53       16.95      1.70 o
  -3  -3   7       15.19       13.26      1.74 o
  -2  -3   7        3.67        3.85      0.58 o
  -1  -3   7       88.38       93.39      3.64 o
   0  -3   7       75.49       79.86      2.71 o
   1  -3   7        0.74        0.72      0.33 o
   2  -3   7      125.83      120.22      3.67 o
   3  -3   7      151.52      165.70      5.28 o
   4  -3   7        0.96        0.35      0.47 o
   5  -3   7        0.04        0.00      0.60 o
   6  -3   7        5.79        8.48      1.16 o
  -5  -2   7        6.74        3.30      1.45 o
  -4  -2   7       76.20       78.97      3.50 o
  -3  -2   7        2.29        2.86      0.49 o
  -2  -2   7        0.10        0.00      0.26 o
  -1  -2   7        0.26        0.37      0.22 o
   0  -2   7     1006.11     1038.61     29.95 o
   1  -2   7       87.75       96.37      3.17 o
   2  -2   7        2.23        2.28      0.34 o
   3  -2   7       42.81       42.77      1.59 o
   4  -2   7       27.35       30.07      1.54 o
   5  -2   7        1.81        1.66      0.96 o
   6  -2   7        5.49        4.86      0.88 o
  -5  -1   7        6.80        7.26      1.67 o
  -4  -1   7        2.61        2.62      0.93 o
  -3  -1   7       32.18       26.48      1.46 o
  -2  -1   7        7.83        9.75      0.66 o
  -1  -1   7        5.31        4.27      0.38 o
   0  -1   7      317.83      355.02      9.59 o
   1  -1   7      148.29      174.83      4.89 o
   2  -1   7      117.14      131.37      3.47 o
   3  -1   7        0.00        0.00      0.21 o
   4  -1   7        2.81        3.28      0.53 o
   5  -1   7       47.65       48.56      4.38 o
   6  -1   7        0.27        0.88      0.67 o
  -5   0   7       18.58       20.08      2.34 o
  -4   0   7        0.40        0.00      0.89 o
  -3   0   7       44.85       45.06      1.80 o
  -2   0   7       39.59       35.58      1.38 o
  -1   0   7       78.86       78.99      2.62 o
   0   0   7      525.07      536.58     14.39 o
   1   0   7     1380.02     1495.58     35.10 o
   2   0   7       73.64       64.80      1.84 o
   3   0   7       52.33       54.04      1.78 o
   4   0   7      139.59      140.85      4.75 o
   5   0   7      101.48      102.39      3.64 o
   6   0   7       13.16       11.61      1.29 o
  -5   1   7        3.78        7.21      1.51 o
  -4   1   7       16.77       16.21      2.24 o
  -3   1   7       25.79       25.20      1.50 o
  -2   1   7       41.44       43.98      1.92 o
  -1   1   7       33.41       38.14      1.59 o
   0   1   7       92.88      116.94      3.62 o
   1   1   7      287.04      327.63      7.85 o
   2   1   7       32.86       34.07      1.06 o
   3   1   7        5.19        4.12      0.32 o
   4   1   7       27.15       28.64      1.14 o
   5   1   7       31.11       29.78      1.66 o
   6   1   7        0.16        0.61      0.69 o
  -5   2   7        1.27        1.96      1.09 o
  -4   2   7        0.31        0.00      0.57 o
  -3   2   7        0.65        0.20      0.55 o
  -2   2   7       46.11       51.44      2.88 o
  -1   2   7      210.17      212.15      6.52 o
   0   2   7       24.16       25.22      1.19 o
   1   2   7       64.01       75.24      2.09 o
   2   2   7      265.69      271.17      7.55 o
   3   2   7       66.49       60.59      1.89 o
   4   2   7        0.42        0.31      0.28 o
   5   2   7      190.02      200.31      7.32 o
   6   2   7      124.56      125.20      5.98 o
  -5   3   7        0.00        0.00      0.83 o
  -4   3   7        4.48        5.03      1.05 o
  -3   3   7        6.81        7.57      1.41 o
  -2   3   7       27.93       33.67      2.53 o
  -1   3   7        9.25        6.84      0.68 o
   0   3   7       87.87       83.49      2.32 o
   1   3   7      184.93      190.48      4.87 o
   2   3   7       35.18       35.54      1.30 o
   3   3   7        1.38        1.44      0.31 o
   4   3   7        2.81        4.35      0.57 o
   5   3   7       15.46       17.07      1.08 o
   6   3   7       15.50       13.79      1.39 o
  -4   4   7        0.95        0.05      0.57 o
  -3   4   7        0.35        0.00      0.64 o
  -2   4   7      100.21       85.80      3.01 o
  -1   4   7       77.16       88.68      3.39 o
   0   4   7        0.06        0.00      0.25 o
   1   4   7       30.69       30.84      2.14 o
   2   4   7        0.15        0.39      0.26 o
   3   4   7        0.64        0.38      0.44 o
   4   4   7       14.75       14.91      0.88 o
   5   4   7        4.49        5.71      1.24 o
  -4   5   7        2.79        3.30      0.84 o
  -3   5   7        3.88        3.31      0.73 o
  -2   5   7        1.48        1.23      0.56 o
  -1   5   7      112.23      110.82      5.26 o
   0   5   7       14.82       15.22      1.09 o
   1   5   7        3.27        3.22      0.43 o
   2   5   7       26.14       25.39      1.30 o
   3   5   7       18.21       15.50      1.18 o
   4   5   7        0.25        0.00      0.48 o
   5   5   7        4.55        3.64      1.56 o
  -3   6   7        7.46        7.41      1.01 o
  -2   6   7       98.58       93.05      3.65 o
  -1   6   7       34.70       33.94      1.72 o
   0   6   7        0.65        0.80      0.35 o
   1   6   7        3.56        3.86      0.70 o
   2   6   7        1.85        1.51      0.51 o
   3   6   7        7.05        7.11      1.43 o
   4   6   7        4.92        4.68      1.36 o
   5   6   7        3.18        4.46      3.34 o
  -2   7   7        3.66        2.87      0.67 o
  -1   7   7       61.44       55.62      2.78 o
   0   7   7       48.67       51.79      2.60 o
   1   7   7        5.25        5.25      0.94 o
   2   7   7        2.58        1.15      0.81 o
   3   7   7        1.15        2.41      1.37 o
   4   7   7        0.68        0.59      1.24 o
  -1   8   7       19.74       18.90      1.77 o
   0   8   7        2.27        2.71      0.95 o
   1   8   7        1.83        2.30      1.18 o
   2   8   7        0.74        1.88      1.73 o
   3   8   7        9.30       11.58      3.41 o
  -1  -8   8        0.35        0.60      1.38 o
   0  -8   8        0.01        1.93      1.22 o
   1  -8   8        3.17        1.98      0.90 o
  -2  -7   8        0.11        1.76      1.51 o
  -1  -7   8        0.84        1.40      0.61 o
   0  -7   8        1.13        0.51      0.52 o
   1  -7   8        0.30        0.00      0.61 o
   2  -7   8        7.01        7.94      1.06 o
   3  -7   8        0.22        0.59      0.99 o
  -3  -6   8        1.17        1.77      0.74 o
  -2  -6   8       44.22       43.77      3.74 o
  -1  -6   8       34.79       34.47      1.86 o
   0  -6   8        0.09        0.00      0.48 o
   1  -6   8        0.72        0.37      0.50 o
   2  -6   8        0.13        0.00      0.78 o
   3  -6   8        2.15        1.75      0.69 o
   4  -6   8        8.45        8.17      1.14 o
  -4  -5   8        0.08        0.72      0.98 o
  -3  -5   8        4.59        4.00      0.89 o
  -2  -5   8       19.03       22.06      1.34 o
  -1  -5   8        3.02        2.91      0.55 o
   0  -5   8       20.29       23.54      1.21 o
   1  -5   8        2.46        3.89      0.54 o
   2  -5   8       32.10       31.86      2.96 o
   3  -5   8       31.68       36.82      3.80 o
   4  -5   8        2.51        1.67      0.63 o
   5  -5   8        3.63        4.32      1.11 o
  -4  -4   8        0.20        0.23      0.94 o
  -3  -4   8        9.77        8.57      0.96 o
  -2  -4   8        5.38        4.11      0.52 o
  -1  -4   8      317.39      339.81     10.18 o
   0  -4   8      130.90      146.98      4.74 o
   1  -4   8        0.65        0.79      0.34 o
   2  -4   8        1.26        0.92      0.59 o
   3  -4   8       37.32       39.76      1.91 o
   4  -4   8        1.07        0.14      0.52 o
   5  -4   8        0.06        0.00      0.65 o
  -5  -3   8        0.98        0.92      1.82 o
  -4  -3   8        0.14        0.93      1.53 o
  -3  -3   8        0.69        0.82      0.82 o
  -2  -3   8        2.78        1.62      0.40 o
  -1  -3   8       57.90       64.60      2.25 o
   0  -3   8      112.09      128.10      4.12 o
   1  -3   8        0.04        0.29      0.36 o
   2  -3   8       11.17       10.61      0.77 o
   3  -3   8       10.25        9.93      0.91 o
   4  -3   8       70.85       73.87      2.95 o
   5  -3   8        2.04        1.14      0.88 o
  -5  -2   8        0.04        0.00      1.23 o
  -4  -2   8        0.38        0.00      0.81 o
  -3  -2   8        5.09        3.69      0.81 o
  -2  -2   8       22.92       19.20      1.07 o
  -1  -2   8       66.86       74.02      2.49 o
   0  -2   8      496.69      507.46     14.88 o
   1  -2   8      166.33      181.30      5.54 o
   2  -2   8       58.93       61.56      2.01 o
   3  -2   8      253.19      269.35      8.81 o
   4  -2   8      170.67      176.41      6.00 o
   5  -2   8       43.57       50.19      2.61 o
   6  -2   8        3.25        1.08      0.74 o
  -5  -1   8        1.25        1.94      1.46 o
  -4  -1   8        3.42        3.46      1.17 o
  -3  -1   8        3.86        4.44      0.79 o
  -2  -1   8        2.79        2.06      0.39 o
  -1  -1   8        3.92        2.57      0.57 o
   0  -1   8      112.68      127.72      3.96 o
   1  -1   8        4.06        3.78      0.33 o
   2  -1   8        1.51        1.13      0.27 o
   3  -1   8        0.06        0.02      0.25 o
   4  -1   8        1.19        1.55      0.51 o
   5  -1   8        0.74        0.66      0.48 o
   6  -1   8        7.59       10.96      1.86 o
  -5   0   8        2.69        2.07      1.56 o
  -4   0   8        5.52        6.39      1.23 o
  -3   0   8        0.15        0.03      0.55 o
  -2   0   8       14.88       15.85      1.03 o
  -1   0   8        7.70        6.06      0.62 o
   0   0   8      113.82      115.29      3.33 o
   1   0   8      292.09      309.07      7.99 o
   2   0   8       60.93       66.62      1.93 o
   3   0   8       53.70       48.03      1.51 o
   4   0   8      377.86      383.55     12.20 o
   5   0   8      156.22      156.48      5.83 o
   6   0   8        0.17        0.00      0.62 o
  -5   1   8        0.37        2.21      1.77 o
  -4   1   8        0.17        0.00      0.68 o
  -3   1   8        4.10        2.89      0.76 o
  -2   1   8        1.40        1.16      0.95 o
  -1   1   8        5.54        5.68      0.75 o
   0   1   8      225.53      221.72      6.19 o
   1   1   8       29.14       26.86      1.13 o
   2   1   8      155.93      165.66      4.33 o
   3   1   8        1.73        1.62      0.24 o
   4   1   8       25.59       23.44      1.42 o
   5   1   8      191.50      197.60      7.28 o
   6   1   8        1.73        1.56      0.64 o
  -5   2   8        5.97        9.99      1.81 o
  -4   2   8        0.35        0.19      0.91 o
  -3   2   8       87.99       84.28      3.97 o
  -2   2   8        4.28        6.04      0.83 o
  -1   2   8       21.81       25.24      1.33 o
   0   2   8      435.92      445.27     12.05 o
   1   2   8       53.73       50.49      1.55 o
   2   2   8       10.08       11.09      0.77 o
   3   2   8        0.01        0.00      0.26 o
   4   2   8       29.99       32.28      1.57 o
   5   2   8       87.48       95.35      4.50 o
   6   2   8        0.18        0.94      1.16 o
  -4   3   8        2.40        1.94      0.69 o
  -3   3   8        4.17        3.55      0.71 o
  -2   3   8       99.71       86.33      4.52 o
  -1   3   8        0.03        0.00      0.41 o
   0   3   8       77.52       77.44      2.39 o
   1   3   8       29.13       28.18      1.10 o
   2   3   8      272.62      280.99      8.30 o
   3   3   8       19.29       19.81      0.93 o
   4   3   8        5.11        5.01      0.53 o
   5   3   8      152.70      147.87      5.53 o
   6   3   8       18.06       22.36      2.02 o
  -4   4   8        7.13        7.24      0.94 o
  -3   4   8       79.59       72.28      2.85 o
  -2   4   8       14.34       13.82      1.04 o
  -1   4   8        8.13        8.23      0.81 o
   0   4   8        7.54        8.54      0.70 o
   1   4   8       37.06       33.46      1.12 o
   2   4   8        5.66        5.06      0.47 o
   3   4   8       42.30       43.48      1.75 o
   4   4   8        0.48        0.33      0.55 o
   5   4   8        2.90        3.85      0.75 o
  -4   5   8        1.96        1.13      0.78 o
  -3   5   8        0.84        0.44      0.65 o
  -2   5   8      108.63      101.33      3.61 o
  -1   5   8       61.47       65.69      2.54 o
   0   5   8        8.31        7.04      0.73 o
   1   5   8       70.00       70.73      2.78 o
   2   5   8        0.09        0.82      0.59 o
   3   5   8        0.00        0.00      0.47 o
   4   5   8       23.74       23.76      1.56 o
   5   5   8        8.87        5.71      1.29 o
  -3   6   8        3.54        0.99      0.73 o
  -2   6   8        0.78        0.91      0.67 o
  -1   6   8        0.00        0.00      0.55 o
   0   6   8        0.10        0.66      0.58 o
   1   6   8       12.92       14.47      1.17 o
   2   6   8       11.06       11.32      1.37 o
   3   6   8       12.85       14.87      2.04 o
   4   6   8        2.73        2.19      0.89 o
  -2   7   8       13.54       11.82      1.63 o
  -1   7   8       47.15       45.74      4.31 o
   0   7   8        1.26        1.17      0.75 o
   1   7   8        2.74        2.41      0.94 o
   2   7   8       35.62       40.41      2.99 o
   3   7   8       72.71       83.24      5.07 o
   4   7   8        0.46        0.00      1.52 o
   0   8   8        0.71        1.64      1.11 o
   1   8   8        1.88        0.67      1.15 o
   2   8   8       15.24       13.30      2.45 o
  -2  -7   9        1.23        0.00      0.71 o
  -1  -7   9        0.15        0.50      0.77 o
   0  -7   9        2.27        3.17      1.06 o
   1  -7   9       17.83       22.77      2.20 o
   2  -7   9       13.39       12.72      1.13 o
   3  -7   9        0.96        0.16      0.74 o
  -3  -6   9        5.61        3.15      0.90 o
  -2  -6   9       17.40       21.92      1.93 o
  -1  -6   9        2.44        2.67      1.00 o
   0  -6   9       18.91       19.89      1.78 o
   1  -6   9        6.09        6.95      0.82 o
   2  -6   9       41.61       45.41      2.28 o
   3  -6   9        2.66        1.15      0.78 o
   4  -6   9        3.81        3.65      1.13 o
  -3  -5   9        5.11        4.33      0.93 o
  -2  -5   9       13.51       11.27      1.25 o
  -1  -5   9       33.37       35.58      1.57 o
   0  -5   9       28.33       30.56      1.48 o
   1  -5   9        3.04        2.72      0.57 o
   2  -5   9        0.43        0.92      0.54 o
   3  -5   9        0.01        0.75      0.77 o
   4  -5   9        1.12        1.49      0.66 o
  -4  -4   9        0.40        0.00      1.19 o
  -3  -4   9        4.61        4.63      1.00 o
  -2  -4   9        9.28        8.39      0.72 o
  -1  -4   9        1.28        1.55      0.45 o
   0  -4   9       13.81       13.53      0.88 o
   1  -4   9        0.52        0.93      0.75 o
   2  -4   9      385.81      457.25     13.75 o
   3  -4   9      218.74      219.36      7.57 o
   4  -4   9        3.51        3.70      0.83 o
   5  -4   9        8.53        8.68      1.23 o
  -4  -3   9        8.18        9.17      1.96 o
  -3  -3   9        0.11        0.92      0.59 o
  -2  -3   9       42.17       41.83      2.80 o
  -1  -3   9      128.07      125.18      4.04 o
   0  -3   9       12.24        9.32      0.93 o
   1  -3   9       46.98       49.23      1.91 o
   2  -3   9        0.00        0.48      0.38 o
   3  -3   9      222.02      231.27      7.12 o
   4  -3   9       88.17       90.62      3.48 o
   5  -3   9       39.57       49.02      3.33 o
  -4  -2   9        1.71        0.74      0.97 o
  -3  -2   9        2.51        0.82      0.75 o
  -2  -2   9       24.71       22.57      1.33 o
  -1  -2   9      212.88      228.59      6.96 o
   0  -2   9       11.67        8.96      0.87 o
   1  -2   9       89.27       91.78      3.01 o
   2  -2   9      143.08      142.26      4.18 o
   3  -2   9      734.09      728.25     19.81 o
   4  -2   9       65.16       65.70      2.86 o
   5  -2   9       11.26        9.83      0.99 o
   6  -2   9        3.76        5.40      1.17 o
  -5  -1   9        5.92        2.17      2.20 o
  -4  -1   9        4.01        5.33      1.53 o
  -3  -1   9       18.88       16.00      1.15 o
  -2  -1   9        4.19        5.83      0.68 o
  -1  -1   9      177.07      169.71      5.25 o
   0  -1   9       26.66       23.99      1.10 o
   1  -1   9      122.37      129.82      4.07 o
   2  -1   9      123.70      119.71      3.25 o
   3  -1   9      108.54      109.08      3.49 o
   4  -1   9      905.45      968.61     30.31 o
   5  -1   9        7.33        9.38      1.05 o
   6  -1   9        0.01        1.14      0.86 o
  -5   0   9        5.49        6.37      1.87 o
  -4   0   9        2.12        2.25      1.20 o
  -3   0   9       40.44       41.29      2.06 o
  -2   0   9      115.96      117.09      4.00 o
  -1   0   9      223.36      200.44      7.57 o
   0   0   9        2.47        2.09      0.35 o
   1   0   9        8.42        8.76      0.54 o
   2   0   9       72.56       79.42      2.30 o
   3   0   9      125.18      133.02      3.78 o
   4   0   9       94.70       98.18      3.46 o
   5   0   9       21.52       18.67      1.31 o
   6   0   9        0.59        1.44      0.67 o
  -4   1   9       79.15       76.42      4.71 o
  -3   1   9       32.43       27.62      1.72 o
  -2   1   9       37.93       35.52      2.14 o
  -1   1   9       37.14       33.09      1.51 o
   0   1   9        8.12        8.47      0.75 o
   1   1   9       58.75       61.26      2.34 o
   2   1   9       29.10       30.77      1.36 o
   3   1   9      191.73      178.98      5.08 o
   4   1   9      460.97      494.70     15.65 o
   5   1   9       23.22       23.28      1.39 o
   6   1   9        0.67        0.90      0.59 o
  -4   2   9       40.28       38.22      2.54 o
  -3   2   9       63.20       71.78      3.51 o
  -2   2   9        0.77        0.38      0.60 o
  -1   2   9        1.91        2.87      0.60 o
   0   2   9        2.90        3.89      0.41 o
   1   2   9      179.57      184.40      5.61 o
   2   2   9        0.37        0.93      0.34 o
   3   2   9       34.14       38.15      1.53 o
   4   2   9        1.19        1.14      0.60 o
   5   2   9        1.06        0.56      0.48 o
   6   2   9        2.29        1.50      0.81 o
  -4   3   9       41.30       40.13      2.29 o
  -3   3   9      177.56      166.83      7.70 o
  -2   3   9       18.01       16.56      1.20 o
  -1   3   9       39.00       40.65      1.84 o
   0   3   9       51.76       51.79      1.75 o
   1   3   9      105.34      102.27      4.04 o
   2   3   9      150.64      142.94      4.39 o
   3   3   9      171.66      188.64      7.10 o
   4   3   9        2.20        1.81      0.60 o
   5   3   9        1.65        1.30      0.47 o
   6   3   9        0.37        3.82      1.25 o
  -4   4   9       16.77       13.65      1.28 o
  -3   4   9       21.74       21.76      2.05 o
  -2   4   9       18.03       15.81      1.18 o
  -1   4   9       17.76       19.94      1.67 o
   0   4   9       35.07       31.13      1.83 o
   1   4   9      122.04      119.95      3.50 o
   2   4   9        3.01        3.75      0.52 o
   3   4   9        0.63        0.00      0.29 o
   4   4   9       16.67       17.76      1.46 o
   5   4   9        0.68        0.00      0.58 o
  -3   5   9       22.28       17.52      1.34 o
  -2   5   9       52.49       48.16      2.18 o
  -1   5   9        0.57        0.87      0.51 o
   0   5   9        1.33        1.02      0.49 o
   1   5   9      135.23      134.73      4.35 o
   2   5   9      521.52      579.12     21.28 o
   3   5   9        1.29        1.15      0.68 o
   4   5   9        1.15        2.60      0.94 o
   5   5   9        0.90        0.00      0.98 o
  -2   6   9        2.60        1.79      0.70 o
  -1   6   9        4.49        4.08      0.78 o
   0   6   9        4.39        7.16      0.95 o
   1   6   9       52.50       53.61      4.08 o
   2   6   9       15.97       18.23      1.56 o
   3   6   9        2.65        2.96      0.84 o
   4   6   9        1.32        0.72      1.16 o
  -1   7   9        3.02        2.91      0.82 o
   0   7   9        0.13        0.72      0.69 o
   1   7   9        0.15        0.81      0.79 o
   2   7   9      204.25      229.95      9.16 o
   3   7   9       20.47       20.70      3.83 o
   1   8   9        3.67        2.95      1.13 o
  -1  -7  10        0.00        0.60      0.70 o
   0  -7  10        5.55        4.07      1.34 o
   1  -7  10        2.62        3.07      1.17 o
   2  -7  10       25.23       23.27      1.73 o
  -2  -6  10        0.22        0.31      0.73 o
  -1  -6  10        0.00        0.00      0.63 o
   0  -6  10        9.50        7.73      1.54 o
   1  -6  10      234.79      253.46      8.04 o
   2  -6  10       58.28       60.05      2.63 o
   3  -6  10        4.27        3.32      1.06 o
  -3  -5  10        0.90        1.77      0.84 o
  -2  -5  10        9.95        8.20      1.03 o
  -1  -5  10       21.82       22.24      1.29 o
   0  -5  10       12.85       14.13      0.99 o
   1  -5  10        1.08        1.08      0.48 o
   2  -5  10      295.05      338.29     10.49 o
   3  -5  10       18.34       14.93      1.16 o
   4  -5  10        2.37        2.18      0.86 o
  -4  -4  10        0.00        0.00      1.01 o
  -3  -4  10        1.33        0.00      0.69 o
  -2  -4  10        6.90        6.35      0.69 o
  -1  -4  10       55.65       59.54      2.26 o
   0  -4  10      112.52      117.28      3.92 o
   1  -4  10       90.69       96.86      3.62 o
   2  -4  10      102.84      104.34      3.65 o
   3  -4  10        1.07        2.11      0.56 o
   4  -4  10       18.76       21.46      2.35 o
   5  -4  10        0.74        0.67      0.85 o
  -4  -3  10        0.38        1.48      1.21 o
  -3  -3  10        0.01        2.23      0.80 o
  -2  -3  10       21.84       24.49      1.30 o
  -1  -3  10        3.17        3.17      0.58 o
   0  -3  10        0.25        0.16      0.34 o
   1  -3  10       50.90       59.22      2.44 o
   2  -3  10      346.61      360.89     10.81 o
   3  -3  10      322.20      349.13     10.43 o
   4  -3  10       31.63       30.12      2.46 o
   5  -3  10       42.14       41.41      5.06 o
  -4  -2  10        5.50        6.05      1.26 o
  -3  -2  10        0.50        0.76      0.72 o
  -2  -2  10       90.68       88.54      3.72 o
  -1  -2  10      212.26      221.49      6.78 o
   0  -2  10        4.21        3.82      0.73 o
   1  -2  10        1.26        1.24      0.36 o
   2  -2  10        0.39        0.63      0.38 o
   3  -2  10       69.96       69.87      2.48 o
   4  -2  10        6.79        8.00      1.08 o
   5  -2  10       11.84       14.67      1.72 o
  -4  -1  10       24.77       30.83      3.70 o
  -3  -1  10       11.14       11.13      1.71 o
  -2  -1  10       41.49       46.64      2.03 o
  -1  -1  10        2.12        2.99      0.49 o
   0  -1  10       12.49       12.07      0.78 o
   1  -1  10       33.54       30.83      1.27 o
   2  -1  10        1.22        0.80      0.34 o
   3  -1  10      280.50      275.35      8.26 o
   4  -1  10       59.75       63.39      2.45 o
   5  -1  10        3.77        2.25      0.60 o
   6  -1  10        4.53        3.82      0.89 o
  -4   0  10        8.13        5.55      1.78 o
  -3   0  10        0.83        1.30      0.83 o
  -2   0  10       89.34       90.74      3.33 o
  -1   0  10       80.81       86.92      3.92 o
   0   0  10      109.16      116.35      3.75 o
   1   0  10       67.97       62.01      1.97 o
   2   0  10        4.68        4.91      0.42 o
   3   0  10      268.57      251.19      7.53 o
   4   0  10        0.01        0.00      0.35 o
   5   0  10        7.29        8.13      0.91 o
   6   0  10       12.37       19.03      1.60 o
  -4   1  10       25.10       25.26      2.67 o
  -3   1  10       97.58      104.48      4.05 o
  -2   1  10       17.06       18.97      1.35 o
  -1   1  10       48.97       51.18      3.46 o
   0   1  10      288.34      287.62      8.79 o
   1   1  10       36.62       37.22      2.09 o
   2   1  10       49.06       56.68      1.98 o
   3   1  10       27.16       30.01      1.40 o
   4   1  10       71.68       70.17      4.44 o
   5   1  10        2.71        2.68      0.62 o
   6   1  10        0.55        0.97      0.80 o
  -4   2  10        7.17        4.66      1.21 o
  -3   2  10        0.29        0.00      0.70 o
  -2   2  10       67.92       76.73      6.01 o
  -1   2  10       43.67       44.59      3.33 o
   0   2  10       11.41       10.67      1.20 o
   1   2  10        9.39        7.57      0.60 o
   2   2  10      162.60      168.50      5.79 o
   3   2  10      160.62      163.34      5.58 o
   4   2  10        0.00        0.50      0.39 o
   5   2  10        4.22        3.88      0.72 o
   6   2  10        6.64        6.16      0.95 o
  -4   3  10       11.94       12.48      1.24 o
  -3   3  10       50.22       54.22      3.03 o
  -2   3  10        0.37        0.00      0.56 o
  -1   3  10       10.31        8.30      0.86 o
   0   3  10      623.80      618.30     18.11 o
   1   3  10      304.36      314.29      9.38 o
   2   3  10       26.37       28.61      1.35 o
   3   3  10       30.15       30.61      1.44 o
   4   3  10       14.20       14.12      1.02 o
   5   3  10        0.00        0.00      0.57 o
  -3   4  10       17.14       22.41      1.66 o
  -2   4  10        8.08        9.14      0.96 o
  -1   4  10        6.33        5.72      0.77 o
   0   4  10        1.96        2.39      0.53 o
   1   4  10      628.70      684.04     20.00 o
   2   4  10       25.89       25.03      1.29 o
   3   4  10        0.08        0.26      0.52 o
   4   4  10        0.08        0.00      0.58 o
   5   4  10        0.70        0.14      0.58 o
  -3   5  10        4.76        4.15      0.91 o
  -2   5  10        5.82        6.04      0.88 o
  -1   5  10        0.18        0.00      0.57 o
   0   5  10       80.70       89.82      3.46 o
   1   5  10      273.65      280.63     15.35 o
   2   5  10       10.51       12.45      1.26 o
   3   5  10        2.36        1.99      0.70 o
   4   5  10        6.77        6.69      0.99 o
  -2   6  10       12.68       12.90      1.21 o
  -1   6  10        0.94        2.56      0.78 o
   0   6  10       23.09       27.64      2.37 o
   1   6  10      251.58      265.86     10.40 o
   2   6  10       62.49       67.94      3.36 o
   3   6  10        0.32        1.02      0.72 o
   4   6  10        3.56        2.35      1.21 o
  -1   7  10        2.36        2.22      0.90 o
   0   7  10        0.23        0.34      1.01 o
   1   7  10       26.45       26.60      2.13 o
   2   7  10        0.00        0.65      0.92 o
   3   7  10        5.13        1.95      1.19 o
   0  -7  11       63.16       62.77      3.55 o
   1  -7  11       82.42      104.33      4.50 o
  -2  -6  11        1.13        1.49      0.80 o
  -1  -6  11        0.24        0.67      0.62 o
   0  -6  11       36.56       37.30      3.89 o
   1  -6  11       22.71       24.19      1.45 o
   2  -6  11        0.82        1.14      0.74 o
   3  -6  11        1.88        2.63      0.79 o
  -2  -5  11        0.08        0.56      0.74 o
  -1  -5  11       29.79       28.42      1.47 o
   0  -5  11       13.85       12.91      1.22 o
   1  -5  11      183.26      201.15      6.40 o
   2  -5  11       61.94       67.27      3.06 o
   3  -5  11        8.05        9.34      1.37 o
   4  -5  11        0.82        0.00      0.60 o
  -3  -4  11        2.62        3.61      1.03 o
  -2  -4  11        2.68        1.93      0.65 o
  -1  -4  11        1.86        2.48      0.55 o
   0  -4  11       68.55       73.49      2.72 o
   1  -4  11       47.93       46.78      2.52 o
   2  -4  11       62.98       57.81      2.35 o
   3  -4  11        1.20        0.76      0.51 o
   4  -4  11        0.71        1.67      0.55 o
  -3  -3  11        1.62        2.08      0.86 o
  -2  -3  11       53.63       55.70      2.23 o
  -1  -3  11       18.39       17.23      1.03 o
   0  -3  11        7.79        7.02      1.13 o
   1  -3  11        0.01        0.00      0.32 o
   2  -3  11       56.26       56.84      2.18 o
   3  -3  11        2.73        1.74      0.49 o
   4  -3  11        7.85        6.15      0.79 o
   5  -3  11        0.79        0.66      0.65 o
  -4  -2  11        0.00        1.71      1.17 o
  -3  -2  11        3.89        2.44      1.02 o
  -2  -2  11        0.12        0.58      0.52 o
  -1  -2  11       32.15       34.00      3.03 o
   0  -2  11      118.72      125.57      4.04 o
   1  -2  11        7.78        6.53      0.64 o
   2  -2  11       43.05       40.23      1.67 o
   3  -2  11        8.59        8.69      0.93 o
   4  -2  11       13.11       13.32      1.01 o
   5  -2  11       36.48       41.45      2.75 o
  -4  -1  11        0.95        1.96      1.47 o
  -3  -1  11        3.01        1.26      0.88 o
  -2  -1  11      378.77      409.62     13.56 o
  -1  -1  11      136.07      142.55      4.61 o
   0  -1  11        5.50        4.84      0.63 o
   1  -1  11       72.07       72.38      2.52 o
   2  -1  11       37.23       34.46      1.46 o
   3  -1  11        1.55        0.26      0.39 o
   4  -1  11        1.48        0.95      0.61 o
   5  -1  11       24.83       22.70      1.84 o
  -4   0  11        8.07        3.66      1.47 o
  -3   0  11        5.41        4.89      0.95 o
  -2   0  11       35.88       39.53      1.96 o
  -1   0  11      415.90      419.87     12.66 o
   0   0  11       51.31       51.40      2.01 o
   1   0  11       25.72       24.22      1.91 o
   2   0  11       32.02       31.78      1.73 o
   3   0  11      173.61      187.69      6.21 o
   4   0  11        5.03        6.15      0.79 o
   5   0  11        6.05        5.98      0.84 o
  -4   1  11        3.55        5.44      2.07 o
  -3   1  11       45.73       43.10      2.38 o
  -2   1  11      144.73      150.98      5.19 o
  -1   1  11      559.13      555.84     16.49 o
   0   1  11      157.82      148.18      5.40 o
   1   1  11       15.34       16.87      0.90 o
   2   1  11       53.13       53.60      2.23 o
   3   1  11        3.36        4.86      0.97 o
   4   1  11       90.02       86.20      3.59 o
   5   1  11        0.68        0.35      0.51 o
  -4   2  11        1.30        1.45      1.43 o
  -3   2  11        1.15        1.30      1.33 o
  -2   2  11       65.87       64.74      3.39 o
  -1   2  11      132.19      139.17      4.75 o
   0   2  11      901.05      980.80     28.59 o
   1   2  11        4.76        3.84      0.64 o
   2   2  11       17.23       18.38      1.07 o
   3   2  11       74.85       78.08      2.97 o
   4   2  11        0.41        0.36      0.57 o
   5   2  11        0.03        0.44      0.51 o
  -3   3  11        8.05        5.59      0.96 o
  -2   3  11        0.16        0.57      0.69 o
  -1   3  11       65.70       63.83      2.60 o
   0   3  11      144.75      153.10      4.91 o
   1   3  11        0.00        0.06      0.33 o
   2   3  11        7.81        8.45      0.71 o
   3   3  11        0.12        0.17      0.38 o
   4   3  11       30.31       26.72      1.52 o
   5   3  11       24.98       27.46      2.25 o
  -3   4  11        0.07        1.02      0.76 o
  -2   4  11        9.57        9.61      1.07 o
  -1   4  11        6.87        8.11      0.94 o
   0   4  11      246.27      258.90      9.03 o
   1   4  11       96.83      100.53      4.22 o
   2   4  11       26.42       24.37      1.32 o
   3   4  11        8.68        7.78      1.03 o
   4   4  11        9.42       14.64      1.81 o
   5   4  11        0.90        1.03      0.75 o
  -2   5  11        7.12        9.14      1.65 o
  -1   5  11        2.17        1.49      0.70 o
   0   5  11        0.35        1.05      0.61 o
   1   5  11        8.17       10.45      1.35 o
   2   5  11        2.40        1.36      0.75 o
   3   5  11        1.58        1.14      0.71 o
   4   5  11        1.88        1.16      0.75 o
  -1   6  11        7.15        7.72      2.03 o
   0   6  11        0.15        0.64      0.81 o
   1   6  11        0.32        0.43      0.86 o
   2   6  11       20.65       22.07      1.92 o
   3   6  11        2.08        2.58      1.27 o
   0   7  11       11.22       10.34      1.48 o
   1   7  11        1.55        1.31      0.93 o
   2   7  11        2.09        2.40      1.06 o
  -1  -6  12        0.72        0.00      1.11 o
   0  -6  12        9.42        9.07      1.90 o
   1  -6  12        6.32        4.70      0.95 o
   2  -6  12        1.19        1.16      0.91 o
  -2  -5  12        4.19        3.40      1.49 o
  -1  -5  12        0.11        0.29      0.54 o
   0  -5  12       29.04       28.25      1.70 o
   1  -5  12        7.29        6.98      0.87 o
   2  -5  12        1.38        0.94      0.57 o
   3  -5  12        0.01        0.57      0.72 o
  -2  -4  12        9.84       12.56      1.21 o
  -1  -4  12        0.24        0.13      0.42 o
   0  -4  12        8.17        7.13      0.95 o
   1  -4  12        0.27        0.09      0.47 o
   2  -4  12       12.89       13.25      1.29 o
   3  -4  12        3.58        3.84      0.70 o
   4  -4  12        4.36        4.76      0.79 o
  -3  -3  12       74.66       80.49      3.71 o
  -2  -3  12       57.24       68.50      3.04 o
  -1  -3  12       46.99       44.12      2.20 o
   0  -3  12       60.44       62.16      2.36 o
   1  -3  12       33.84       37.78      1.77 o
   2  -3  12        0.65        0.61      0.41 o
   3  -3  12        1.96        1.13      0.47 o
   4  -3  12        0.30        0.42      0.50 o
  -3  -2  12        0.20        0.73      0.98 o
  -2  -2  12      131.32      142.23      4.79 o
  -1  -2  12       38.21       43.48      2.15 o
   0  -2  12        0.00        0.00      0.41 o
   1  -2  12        5.36        4.45      0.56 o
   2  -2  12       72.23       72.94      2.60 o
   3  -2  12        7.54        7.98      1.04 o
   4  -2  12       26.43       29.82      1.69 o
   5  -2  12        9.02        6.47      1.01 o
  -3  -1  12       23.18       19.61      1.88 o
  -2  -1  12       48.86       56.71      2.94 o
  -1  -1  12       60.37       61.42      2.43 o
   0  -1  12        0.21        0.84      0.37 o
   1  -1  12        4.89        5.20      0.57 o
   2  -1  12        1.09        1.71      0.42 o
   3  -1  12       38.73       37.24      1.92 o
   4  -1  12        0.69        0.72      0.55 o
   5  -1  12        0.11        0.75      0.65 o
  -3   0  12        0.07        0.00      1.02 o
  -2   0  12      112.29      118.64      4.33 o
  -1   0  12      404.86      421.11     12.69 o
   0   0  12        0.67        0.26      0.38 o
   1   0  12        7.67        6.63      1.16 o
   2   0  12        3.27        3.13      0.46 o
   3   0  12        6.45        3.89      0.62 o
   4   0  12       11.53        8.63      1.01 o
   5   0  12        1.14        1.26      0.60 o
  -3   1  12        2.26        1.00      0.87 o
  -2   1  12        2.22        2.21      0.82 o
  -1   1  12        1.11        1.09      0.62 o
   0   1  12       15.51       21.64      2.73 o
   1   1  12       30.00       31.26      2.71 o
   2   1  12       19.97       17.53      1.45 o
   3   1  12        0.36        0.00      0.35 o
   4   1  12        6.60        5.07      1.18 o
   5   1  12        6.14        7.28      0.90 o
  -3   2  12        1.18        0.99      0.93 o
  -2   2  12        0.07        0.50      0.73 o
  -1   2  12      166.38      177.14      5.88 o
   0   2  12       27.44       29.24      3.06 o
   1   2  12        7.58       10.38      1.28 o
   2   2  12       16.65       18.71      1.19 o
   3   2  12      179.13      160.86      5.62 o
   4   2  12        5.11        5.52      1.03 o
   5   2  12        0.29        0.26      0.64 o
  -3   3  12       29.84       33.34      4.41 o
  -2   3  12        5.95        3.55      0.89 o
  -1   3  12       10.89       10.58      1.27 o
   0   3  12       11.49       14.01      1.00 o
   1   3  12        0.06        0.32      0.41 o
   2   3  12       85.15       93.19      3.50 o
   3   3  12        0.01        0.16      0.42 o
   4   3  12        1.13        0.85      0.66 o
   5   3  12       11.55       14.86      1.45 o
  -2   4  12        3.17        2.88      0.83 o
  -1   4  12        0.22        0.00      0.59 o
   0   4  12        0.00        0.77      0.53 o
   1   4  12        0.00        0.41      0.66 o
   2   4  12       18.33       19.32      1.29 o
   3   4  12       69.68       68.46      3.20 o
   4   4  12       47.26       52.09      3.12 o
  -2   5  12        7.80        9.79      1.54 o
  -1   5  12        0.97        1.58      0.72 o
   0   5  12        2.01        1.16      0.86 o
   1   5  12        0.00        0.46      0.88 o
   2   5  12       16.10       16.75      1.59 o
   3   5  12        4.02        1.31      0.83 o
   4   5  12        0.32        0.00      0.89 o
  -1   6  12        0.11        0.00      0.96 o
   0   6  12        4.55        4.44      1.21 o
   1   6  12        2.67        3.87      1.09 o
   2   6  12        2.66        1.44      0.85 o
   3   6  12        2.16        1.25      0.87 o
  -1  -5  13        0.80        1.39      1.33 o
   0  -5  13        0.01        0.00      0.44 o
   1  -5  13        3.38        4.62      0.81 o
   2  -5  13        0.36        0.77      0.57 o
  -2  -4  13        3.06        1.29      1.13 o
  -1  -4  13        3.20        3.77      0.65 o
   0  -4  13        0.06        0.00      0.45 o
   1  -4  13        3.06        2.96      0.61 o
   2  -4  13        2.55        2.06      0.63 o
   3  -4  13       27.71       30.74      1.79 o
  -2  -3  13        2.82        2.89      0.77 o
  -1  -3  13        0.00        0.00      0.48 o
   0  -3  13        3.39        3.31      0.89 o
   1  -3  13       22.01       20.30      1.19 o
   2  -3  13       25.31       26.30      1.40 o
   3  -3  13       13.41       13.24      1.05 o
   4  -3  13        0.24        0.38      0.63 o
  -3  -2  13       92.19       94.33      4.35 o
  -2  -2  13      114.64      129.21      8.58 o
  -1  -2  13        5.56        6.51      0.76 o
   0  -2  13        0.15        0.12      0.42 o
   1  -2  13        6.22        5.77      0.64 o
   2  -2  13       80.59       66.89      2.47 o
   3  -2  13        0.10        0.90      0.48 o
   4  -2  13       12.16       13.26      1.20 o
  -3  -1  13        0.49        0.36      1.36 o
  -2  -1  13       24.23       25.45      1.61 o
  -1  -1  13       24.98       23.53      1.43 o
   0  -1  13        8.10        9.05      1.38 o
   1  -1  13       17.81       13.01      0.88 o
   2  -1  13        9.61        8.99      0.76 o
   3  -1  13        1.97        3.18      0.68 o
   4  -1  13       13.91       13.09      1.17 o
   5  -1  13        0.00        0.55      0.72 o
  -3   0  13        0.24        0.00      1.12 o
  -2   0  13       71.73       75.45      3.82 o
  -1   0  13        8.67        8.02      0.87 o
   0   0  13        2.42        2.02      0.74 o
   1   0  13        5.96        7.90      0.74 o
   2   0  13      203.65      163.55      5.23 o
   3   0  13       24.75       23.33      1.56 o
   4   0  13        0.00        0.00      0.41 o
   5   0  13        2.71        3.55      0.80 o
  -3   1  13        0.35        0.00      1.17 o
  -2   1  13        1.00        0.85      0.77 o
  -1   1  13        2.15        1.34      0.77 o
   0   1  13        2.33        1.74      0.69 o
   1   1  13       18.45       18.34      1.17 o
   2   1  13        1.71        1.98      0.56 o
   3   1  13       12.92        9.92      0.98 o
   4   1  13        6.80        8.65      0.99 o
   5   1  13        0.09        0.00      0.82 o
  -3   2  13        8.15        7.73      1.26 o
  -2   2  13        5.47        4.61      1.02 o
  -1   2  13        0.74        0.78      0.70 o
   0   2  13       18.50       16.92      1.19 o
   1   2  13       20.62       16.56      1.52 o
   2   2  13       60.13       53.26      2.70 o
   3   2  13       33.63       26.65      2.52 o
   4   2  13        0.63        0.08      0.52 o
  -2   3  13        1.09        1.18      0.90 o
  -1   3  13       43.39       45.47      2.35 o
   0   3  13        6.77        7.34      0.80 o
   1   3  13        0.86        0.07      0.45 o
   2   3  13        0.60        0.60      0.39 o
   3   3  13        7.08        7.08      0.86 o
   4   3  13        8.27        8.10      1.20 o
  -2   4  13        1.50        1.05      0.89 o
  -1   4  13       10.89       12.10      1.18 o
   0   4  13       45.74       48.08      2.66 o
   1   4  13        0.46        0.37      0.59 o
   2   4  13        5.98        4.16      0.92 o
   3   4  13       11.49       10.29      1.34 o
   4   4  13        6.41        7.66      2.00 o
  -1   5  13       10.67       10.23      1.45 o
   0   5  13       17.95       19.20      1.82 o
   1   5  13        2.84        4.00      1.07 o
   2   5  13        0.00        0.73      0.99 o
   3   5  13        2.17        2.59      1.05 o
   1   6  13       18.07       15.21      1.71 o
   1  -5  14        2.62        2.76      0.66 o
  -1  -4  14        0.05        0.12      0.59 o
   0  -4  14       22.93       26.92      1.52 o
   1  -4  14       18.21       16.76      1.17 o
   2  -4  14        1.59        1.92      0.61 o
   3  -4  14        0.09        0.10      0.59 o
  -2  -3  14       11.63       10.69      2.12 o
  -1  -3  14        2.83        3.31      0.96 o
   0  -3  14        0.29        0.67      0.52 o
   1  -3  14       11.76       10.05      0.88 o
   2  -3  14        1.29        1.70      0.52 o
   3  -3  14        1.68        2.30      0.67 o
  -2  -2  14        4.52        4.56      1.09 o
  -1  -2  14        1.66        1.39      0.63 o
   0  -2  14       37.24       41.06      2.65 o
   1  -2  14       79.19       69.21      3.68 o
   2  -2  14        1.86        1.11      0.48 o
   3  -2  14        3.23        1.62      0.67 o
   4  -2  14        7.36        8.46      1.02 o
  -2  -1  14        0.29        0.51      0.80 o
  -1  -1  14        0.48        0.54      0.59 o
   0  -1  14       10.50        8.74      0.83 o
   1  -1  14       90.97       87.78      3.92 o
   2  -1  14       21.38       20.26      2.06 o
   3  -1  14        0.35        0.00      0.54 o
   4  -1  14        1.85        2.28      0.79 o
  -2   0  14        3.74        4.50      1.03 o
  -1   0  14        0.80        0.00      0.80 o
   0   0  14        0.13        1.05      0.56 o
   1   0  14       76.54       69.07      2.68 o
   2   0  14        1.52        2.71      0.64 o
   3   0  14        0.40        0.00      0.51 o
   4   0  14        4.98        5.03      0.90 o
  -2   1  14       19.93       21.00      1.89 o
  -1   1  14        3.02        3.16      0.77 o
   0   1  14       29.22       30.42      2.54 o
   1   1  14        2.72        1.25      0.72 o
   2   1  14       37.71       31.43      1.74 o
   3   1  14        1.67        1.70      0.54 o
   4   1  14        0.08        0.00      0.50 o
  -2   2  14        0.44        0.00      0.92 o
  -1   2  14       21.66       25.25      1.72 o
   0   2  14        0.12        0.23      0.56 o
   1   2  14        0.71        0.05      0.67 o
   2   2  14        2.51        1.51      0.48 o
   3   2  14        3.88        3.08      0.68 o
   4   2  14        3.41        3.32      0.82 o
  -1   3  14        0.01        0.00      0.66 o
   0   3  14       11.10        9.59      1.07 o
   1   3  14        6.92        7.36      0.87 o
   2   3  14        5.97        6.34      0.93 o
   3   3  14        0.54        0.00      0.70 o
   4   3  14        2.71        1.65      1.05 o
  -1   4  14        3.80        5.44      1.86 o
   0   4  14        4.01        4.17      0.93 o
   1   4  14        0.31        0.00      0.83 o
   2   4  14        0.10        1.85      0.78 o
   3   4  14        0.47        0.56      0.74 o
   1   5  14        0.09        0.00      0.83 o
   2   5  14        5.70        8.00      1.28 o
   1  -4  15        0.90        0.80      0.74 o
  -1  -3  15        0.78        0.64      0.69 o
   0  -3  15       22.34       18.56      1.26 o
   1  -3  15        9.62        8.83      0.91 o
   2  -3  15        2.69        1.57      0.61 o
  -1  -2  15        0.02        0.07      0.59 o
   0  -2  15        4.23        2.52      0.62 o
   1  -2  15        0.74        1.63      0.50 o
   2  -2  15        0.92        1.58      0.65 o
   3  -2  15        0.32        0.00      0.58 o
  -1  -1  15        2.13        1.88      0.78 o
   0  -1  15        0.87        2.07      0.66 o
   1  -1  15        6.66        7.08      0.84 o
   2  -1  15        7.19        4.27      0.97 o
   3  -1  15        0.21        0.00      0.57 o
  -1   0  15        0.28        0.00      0.82 o
   0   0  15        7.04        9.21      1.40 o
   1   0  15       11.34       11.34      0.99 o
   2   0  15        0.83        1.51      0.63 o
   3   0  15        0.98        0.87      0.78 o
   4   0  15        4.91        4.31      0.84 o
  -1   1  15        0.30        1.41      0.81 o
   0   1  15       13.27       16.09      1.29 o
   1   1  15       33.23       31.07      1.79 o
   2   1  15        6.87        6.27      0.85 o
   3   1  15        0.02        0.06      0.53 o
  -1   2  15       10.65        9.41      1.18 o
   0   2  15       10.27        9.31      1.27 o
   1   2  15        1.34        1.70      0.93 o
   2   2  15        7.15        4.41      1.10 o
   3   2  15        4.30        4.88      0.86 o
   0   3  15        0.48        0.00      0.73 o
   1   3  15       31.84       32.98      3.13 o
   2   3  15        4.15        3.77      0.75 o
   3   3  15        0.06        0.00      0.87 o
   1   4  15        1.23        0.40      0.94 o
   2   4  15        0.93        2.42      0.96 o
   0  -2  16        2.74        3.65      0.93 o
   1  -2  16        4.04        3.57      0.69 o
   2  -2  16        9.61       12.13      1.26 o
   0  -1  16        0.03        0.12      0.57 o
   1  -1  16        0.16        0.17      0.66 o
   2  -1  16        0.11        0.04      0.62 o
   0   0  16        6.87        8.05      1.08 o
   1   0  16        0.00        0.24      1.16 o
   2   0  16        0.48        1.02      0.76 o
   3   0  16        1.62        1.40      0.65 o
   0   1  16        3.51        4.04      0.90 o
   1   1  16        8.18       11.92      1.93 o
   2   1  16        1.88        1.84      0.63 o
   0   2  16        0.21        1.17      0.68 o
   1   2  16        2.66        4.21      0.84 o
   2   2  16        0.40        0.00      0.54 o
 
